# Supplementary material for: N 2′,N 5′-Diisopropylidene­pyrazine-2,5-dicarbohydrazide dihydrate
Source: Acta Crystallogr Sect E Struct Rep Online. 2008 Mar 7;64(Pt 4):o677. doi: 10.1107/S1600536808002973 (PMC2961068; doi:10.1107/S1600536808002973)
Supplement: Supplementary file 1 [file e-64-0o677-sup1.cif]

##############################################################################
###                                                                        ###
###        Electronic paper (Acta Crystallographica Section E)             ###
###                                                                        ###
##############################################################################
#                                                                            #
# This CIF contains the data in a paper accepted for publication in Acta     #
# Crystallographica Section E. It conforms to the requirements of Notes      #
# for Authors for Section E, and has been peer reviewed under the auspices   #
# of the IUCr Commission on Journals.                                        #
#                                                                            #
# Full details of the Crystallographic Information File format               #
# are given in the paper "The Crystallographic Information File (CIF):       #
# a New Standard Archive File for Crystallography" by S. R. Hall, F. H.      #
# Allen and I. D. Brown [Acta Cryst. (1991), A47, 655-685].                  #
#                                                                            #
# The current version of the core CIF dictionary is obtainable from          #
# ftp://ftp.iucr.org/pub/cif_core.dic. The current version number is 2.4.    #
#                                                                            #
# Software is freely available for graphical display of the structure(s) in  #
# this CIF.  For information consult the CIF home page http://www.iucr.org/  #
# cif/home.html                                                              #
#                                                                            #
# This file may be used for bona fide research purposes within the           #
# scientific community so long as proper attribution is given to the journal # 
# article from which it was obtained.                                        #
#                                                                            #
##############################################################################
                                             
data_global
_audit_creation_method     'from SHELXL-97'
_journal_date_recd_electronic     2008-01-15
_journal_date_accepted     2008-01-26
_journal_name_full     'Acta Crystallographica, Section E'
_journal_year     2008
_journal_volume     64
_journal_issue      4
_journal_page_first     o677
_journal_page_last     o677
_journal_paper_category     QO
_journal_coeditor_code     WN2238
_publ_contact_author_name     'Prof. Wen-Shi Wu'
_publ_contact_author_address
;
The key laboratory for functional materials
of Fujian higher education,
College of Materials Science and Engineering
Huaqiao University,
Quanzhou 362021, Fujian,
People's Republic of China
;
_publ_contact_author_email     new_19820128@yahoo.com.cn
_publ_contact_author_fax     '+86-595-22693508'
_publ_contact_author_phone     '+86-595-22692508'
_publ_section_title
;
<i>N</i>^2'^,<i>N</i>^5'^-Diisopropylidenepyrazine-2,5-dicarbohydrazide
dihydrate
;
loop_
    _publ_author_name
    _publ_author_address
    'Miao Ding'
;
The Key Laboratory for Functional Materials of Fujian Higher Education,
College of Materials Science and Engineering
Huaqiao University,
Quanzhou 362021,
Fujian,
People's Republic of China
;
    'Wen-Shi Wu'
;
The Key Laboratory for Functional Materials of Fujian Higher Education,
College of Materials Science and Engineering
Huaqiao University,
Quanzhou 362021,
Fujian,
People's Republic of China
;
    'Hai-Ping Li'
;
The Key Laboratory for Functional Materials of Fujian Higher Education,
College of Materials Science and Engineering
Huaqiao University,
Quanzhou 362021,
Fujian,
People's Republic of China
;
data_I
_audit_creation_method     SHELXL-97
_chemical_name_systematic
;
N^2'^,N^5'^-Diisopropylidenepyrazine-2,5-dicarbohydrazide dihydrate
;
_chemical_name_common     ?
_chemical_formula_moiety     'C12 H16 N6 O2, 2(H2 O)'
_chemical_formula_sum     'C12 H20 N6 O4'
_chemical_formula_iupac     'C12 H16 N6 O2, 2H2 O'
_chemical_formula_weight     312.34
_chemical_melting_point     ?
_symmetry_cell_setting     Triclinic
_symmetry_space_group_name_H-M     'P -1'
_symmetry_space_group_name_Hall     '-P 1'
loop_
    _symmetry_equiv_pos_as_xyz
    'x, y, z'
    '-x, -y, -z'
_cell_length_a     7.1924(5)
_cell_length_b     9.9409(8)
_cell_length_c     11.0903(9)
_cell_angle_alpha     80.261(6)
_cell_angle_beta     84.605(5)
_cell_angle_gamma     89.537(6)
_cell_volume     778.03(10)
_cell_formula_units_Z     2
_cell_measurement_reflns_used     1817
_cell_measurement_theta_min     2.84
_cell_measurement_theta_max     22.63
_cell_measurement_temperature     296(2)
_exptl_crystal_description     prism
_exptl_crystal_colour     orange
_exptl_crystal_size_max     0.502
_exptl_crystal_size_mid     0.162
_exptl_crystal_size_min     0.156
_exptl_crystal_density_diffrn     1.333
_exptl_crystal_density_meas     ?
_exptl_crystal_density_method     'not measured'
_exptl_crystal_F_000     332
_exptl_absorpt_coefficient_mu     0.102
_exptl_absorpt_correction_type     'multi-scan'
_exptl_absorpt_process_details     '(CrystalClear (Rigaku, 2000)'
_exptl_absorpt_correction_T_min     0.965
_exptl_absorpt_correction_T_max     0.984
_exptl_special_details
;
;
_diffrn_ambient_temperature     296(2)
_diffrn_radiation_type     MoK\a
_diffrn_radiation_wavelength     0.71073
_diffrn_radiation_source     'fine-focus sealed tube'
_diffrn_radiation_monochromator     graphite
_diffrn_measurement_device_type     'Bruker P4'
_diffrn_measurement_method     'CCD_Profile_fitting'
_diffrn_detector_area_resol_mean     14.6306
_diffrn_reflns_number     12989
_diffrn_reflns_av_R_equivalents     0.0489
_diffrn_reflns_av_sigmaI/netI     0.0587
_diffrn_reflns_theta_min     1.87
_diffrn_reflns_theta_max     27.87
_diffrn_reflns_theta_full     27.87
_diffrn_measured_fraction_theta_max     0.982
_diffrn_measured_fraction_theta_full     0.982
_diffrn_reflns_limit_h_min     -9
_diffrn_reflns_limit_h_max     9
_diffrn_reflns_limit_k_min     -13
_diffrn_reflns_limit_k_max     13
_diffrn_reflns_limit_l_min     -14
_diffrn_reflns_limit_l_max     14
_diffrn_standards_number     0
_diffrn_standards_interval_count     ?
_diffrn_standards_interval_time     ?
_diffrn_standards_decay_%     ?
_refine_special_details
;
 Refinement of F^2^ against ALL reflections.  The weighted R-factor wR and
 goodness of fit S are based on F^2^, conventional R-factors R are based
 on F, with F set to zero for negative F^2^. The threshold expression of
 F^2^ > 2sigma(F^2^) is used only for calculating R-factors(gt) etc. and is
 not relevant to the choice of reflections for refinement.  R-factors based
 on F^2^ are statistically about twice as large as those based on F, and R-
 factors based on ALL data will be even larger.
;
_reflns_number_total     3643
_reflns_number_gt     1540
_reflns_threshold_expression     I>2\s(I)
_refine_ls_structure_factor_coef     Fsqd
_refine_ls_matrix_type     full
_refine_ls_R_factor_all     0.1463
_refine_ls_R_factor_gt     0.0652
_refine_ls_wR_factor_gt     0.1639
_refine_ls_wR_factor_ref     0.2086
_refine_ls_goodness_of_fit_ref     0.998
_refine_ls_restrained_S_all     0.998
_refine_ls_number_reflns     3643
_refine_ls_number_parameters     224
_refine_ls_number_restraints     0
_refine_ls_hydrogen_treatment     mixed
_refine_ls_weighting_scheme     calc
_refine_ls_weighting_details
           'calc w=1/[\s^2^(Fo^2^)+(0.0979P)^2^+0.03P] where P=(Fo^2^+2Fc^2^)/3'
_atom_sites_solution_hydrogens     geom
_atom_sites_solution_primary     direct
_atom_sites_solution_secondary     difmap
_refine_ls_shift/su_max     0.000
_refine_ls_shift/su_mean     0.000
_refine_diff_density_max     0.229
_refine_diff_density_min     -0.253
_refine_ls_extinction_method     none
_refine_ls_extinction_coef     ?
loop_
    _atom_type_symbol
    _atom_type_description
    _atom_type_scat_dispersion_real
    _atom_type_scat_dispersion_imag
    _atom_type_scat_source
    'C' 'C' 0.0033 0.0016
                         'International Tables Vol C Tables 4.2.6.8 and 6.1.1.4'
    'H' 'H' 0.0000 0.0000
                         'International Tables Vol C Tables 4.2.6.8 and 6.1.1.4'
    'N' 'N' 0.0061 0.0033
                         'International Tables Vol C Tables 4.2.6.8 and 6.1.1.4'
    'O' 'O' 0.0106 0.0060
                         'International Tables Vol C Tables 4.2.6.8 and 6.1.1.4'
_computing_data_collection     'CrystalClear (Rigaku, 2000)'
_computing_cell_refinement     'CrystalClear (Rigaku, 2000)'
_computing_data_reduction     'CrystalClear (Rigaku, 2000)'
_computing_structure_solution     'SHELXS97 (Sheldrick, 2008)'
_computing_structure_refinement     'SHELXL97 (Sheldrick, 2008)'
_computing_molecular_graphics     'SHELXTL (Sheldrick, 2008)'
_computing_publication_material     'SHELXTL (Sheldrick, 2008)'
loop_
    _atom_site_type_symbol
    _atom_site_label
    _atom_site_fract_x
    _atom_site_fract_y
    _atom_site_fract_z
    _atom_site_U_iso_or_equiv
    _atom_site_adp_type
    _atom_site_calc_flag
    _atom_site_refinement_flags
    _atom_site_occupancy
    _atom_site_disorder_assembly
    _atom_site_disorder_group
    N N5 0.4457(3) 0.9409(2) 0.18538(19) 0.0570(6) Uani d . 1 . .
    H H5A 0.3273 0.9549 0.1898 0.068 Uiso calc R 1 . .
    N N2 0.2140(3) 0.8126(2) 0.05799(19) 0.0543(6) Uani d . 1 . .
    N N1 0.3605(3) 0.6324(2) -0.09296(18) 0.0538(6) Uani d . 1 . .
    N N3 0.1252(3) 0.5072(2) -0.22285(19) 0.0563(6) Uani d . 1 . .
    H H3A 0.2443 0.4978 -0.2334 0.068 Uiso calc R 1 . .
    N N4 0.0048(3) 0.4399(2) -0.2847(2) 0.0580(6) Uani d . 1 . .
    O O1 -0.1200(2) 0.6055(2) -0.12989(18) 0.0732(6) Uani d . 1 . .
    C C3 0.3958(3) 0.7863(2) 0.0460(2) 0.0482(6) Uani d . 1 . .
    C C1 0.1776(3) 0.6578(2) -0.0798(2) 0.0463(6) Uani d . 1 . .
    N N6 0.5616(3) 1.0070(2) 0.25097(19) 0.0580(6) Uani d . 1 . .
    C C5 0.0469(4) 0.5873(3) -0.1459(2) 0.0515(6) Uani d . 1 . .
    C C6 0.5253(4) 0.8541(3) 0.1146(2) 0.0578(7) Uani d . 1 . .
    O O2 0.6916(3) 0.8306(2) 0.1056(2) 0.0898(8) Uani d . 1 . .
    C C2 0.1058(3) 0.7480(3) -0.0051(2) 0.0543(7) Uani d . 1 . .
    H H2A -0.0220 0.7639 0.0012 0.065 Uiso calc R 1 . .
    C C4 0.4690(3) 0.6970(3) -0.0294(2) 0.0551(7) Uani d . 1 . .
    H H4A 0.5970 0.6818 -0.0359 0.066 Uiso calc R 1 . .
    C C10 0.4878(4) 1.0898(3) 0.3168(2) 0.0573(7) Uani d . 1 . .
    C C12 0.6179(5) 1.1587(4) 0.3842(3) 0.0696(9) Uani d . 1 . .
    H H12A 0.592(4) 1.136(3) 0.468(3) 0.084 Uiso d . 1 . .
    H H12B 0.609(4) 1.264(3) 0.364(2) 0.084 Uiso d . 1 . .
    H H12C 0.742(5) 1.131(3) 0.363(3) 0.084 Uiso d . 1 . .
    C C7 0.0747(4) 0.3704(3) -0.3630(2) 0.0581(7) Uani d . 1 . .
    C C9 -0.0602(4) 0.2998(3) -0.4275(3) 0.0764(9) Uani d . 1 . .
    H H9A -0.1853 0.3262 -0.4041 0.115 Uiso calc R 1 . .
    H H9B -0.0484 0.2028 -0.4048 0.115 Uiso calc R 1 . .
    H H9C -0.0329 0.3253 -0.5147 0.115 Uiso calc R 1 . .
    C C11 0.2879(4) 1.1256(3) 0.3329(3) 0.0796(9) Uani d . 1 . .
    H H11A 0.2339 1.0799 0.4115 0.095 Uiso d R 1 . .
    H H11B 0.2237 1.0985 0.2688 0.095 Uiso d R 1 . .
    H H11C 0.2754 1.2226 0.3280 0.095 Uiso d R 1 . .
    C C8 0.2769(4) 0.3527(3) -0.4004(3) 0.0831(10) Uani d . 1 . .
    H H8A 0.2988 0.3727 -0.4884 0.125 Uiso calc R 1 . .
    H H8B 0.3122 0.2603 -0.3720 0.125 Uiso calc R 1 . .
    H H8C 0.3498 0.4138 -0.3651 0.125 Uiso calc R 1 . .
    O O3 0.5953(4) 0.4902(3) -0.2671(2) 0.0869(8) Uani d . 1 . .
    O O4 -0.0209(4) 0.9821(3) 0.2080(3) 0.0965(9) Uani d . 1 . .
    H H3D 0.710(6) 0.479(3) -0.271(3) 0.106(14) Uiso d . 1 . .
    H H3C 0.556(7) 0.526(5) -0.215(4) 0.15(2) Uiso d . 1 . .
    H H4C 0.032(9) 0.939(7) 0.138(6) 0.28(3) Uiso d . 1 . .
    H H4D -0.127(6) 0.985(4) 0.219(3) 0.096(14) Uiso d . 1 . .
loop_
    _atom_site_aniso_label
    _atom_site_aniso_U_11
    _atom_site_aniso_U_22
    _atom_site_aniso_U_33
    _atom_site_aniso_U_12
    _atom_site_aniso_U_13
    _atom_site_aniso_U_23
    N5 0.0391(12) 0.0708(14) 0.0701(14) 0.0022(10) -0.0142(10) -0.0330(12)
    N2 0.0372(12) 0.0665(14) 0.0653(13) 0.0044(10) -0.0077(10) -0.0272(11)
    N1 0.0385(12) 0.0677(14) 0.0604(13) 0.0037(10) -0.0050(10) -0.0260(11)
    N3 0.0395(12) 0.0720(14) 0.0655(13) -0.0035(11) -0.0071(10) -0.0333(11)
    N4 0.0466(13) 0.0693(14) 0.0660(14) -0.0023(11) -0.0126(10) -0.0298(12)
    O1 0.0349(11) 0.0945(15) 0.1046(15) 0.0051(10) -0.0114(9) -0.0553(12)
    C3 0.0375(14) 0.0582(15) 0.0520(14) 0.0020(12) -0.0073(11) -0.0166(12)
    C1 0.0358(14) 0.0528(15) 0.0528(15) 0.0015(11) -0.0047(11) -0.0159(12)
    N6 0.0449(13) 0.0728(15) 0.0641(13) -0.0030(11) -0.0125(10) -0.0293(12)
    C5 0.0415(15) 0.0583(16) 0.0574(15) 0.0009(13) -0.0066(12) -0.0167(13)
    C6 0.0413(16) 0.0764(18) 0.0618(17) 0.0017(14) -0.0084(13) -0.0274(14)
    O2 0.0381(11) 0.1373(19) 0.1155(17) 0.0089(11) -0.0134(10) -0.0795(15)
    C2 0.0362(14) 0.0670(17) 0.0659(16) 0.0045(12) -0.0075(12) -0.0278(14)
    C4 0.0363(14) 0.0734(18) 0.0621(16) 0.0030(13) -0.0061(11) -0.0297(14)
    C10 0.0491(17) 0.0667(17) 0.0614(16) -0.0036(14) -0.0110(13) -0.0225(14)
    C12 0.0596(19) 0.085(2) 0.0721(19) -0.0070(18) -0.0121(16) -0.0323(18)
    C7 0.0552(17) 0.0645(17) 0.0602(16) -0.0022(14) -0.0103(13) -0.0239(14)
    C9 0.068(2) 0.086(2) 0.088(2) -0.0015(17) -0.0230(16) -0.0406(17)
    C11 0.0578(19) 0.091(2) 0.104(2) 0.0091(16) -0.0141(16) -0.0544(19)
    C8 0.061(2) 0.114(3) 0.090(2) 0.0072(18) -0.0084(16) -0.059(2)
    O3 0.0485(14) 0.128(2) 0.1033(18) 0.0056(13) -0.0192(12) -0.0660(16)
    O4 0.0506(15) 0.122(2) 0.137(2) 0.0060(14) -0.0248(14) -0.0695(17)
_geom_special_details
;
 All esds (except the esd in the dihedral angle between two l.s. planes)
 are estimated using the full covariance matrix.  The cell esds are taken
 into account individually in the estimation of esds in distances, angles
 and torsion angles; correlations between esds in cell parameters are only
 used when they are defined by crystal symmetry.  An approximate (isotropic)
 treatment of cell esds is used for estimating esds involving l.s. planes.
;
loop_
    _geom_bond_atom_site_label_1
    _geom_bond_atom_site_label_2
    _geom_bond_site_symmetry_2
    _geom_bond_distance
    _geom_bond_publ_flag
    N5 C6 . 1.352(3) ?
    N5 N6 . 1.393(3) ?
    N5 H5A . 0.8600 ?
    N2 C2 . 1.330(3) ?
    N2 C3 . 1.330(3) ?
    N1 C4 . 1.335(3) ?
    N1 C1 . 1.337(3) ?
    N3 C5 . 1.346(3) ?
    N3 N4 . 1.394(3) ?
    N3 H3A . 0.8600 ?
    N4 C7 . 1.264(3) ?
    O1 C5 . 1.213(3) ?
    C3 C4 . 1.388(3) ?
    C3 C6 . 1.489(3) ?
    C1 C2 . 1.386(3) ?
    C1 C5 . 1.492(3) ?
    N6 C10 . 1.272(3) ?
    C6 O2 . 1.215(3) ?
    C2 H2A . 0.9300 ?
    C4 H4A . 0.9300 ?
    C10 C11 . 1.480(4) ?
    C10 C12 . 1.489(4) ?
    C12 H12A . 0.92(3) ?
    C12 H12B . 1.03(3) ?
    C12 H12C . 0.95(3) ?
    C7 C8 . 1.492(4) ?
    C7 C9 . 1.502(3) ?
    C9 H9A . 0.9600 ?
    C9 H9B . 0.9600 ?
    C9 H9C . 0.9600 ?
    C11 H11A . 0.9600 ?
    C11 H11B . 0.9600 ?
    C11 H11C . 0.9600 ?
    C8 H8A . 0.9600 ?
    C8 H8B . 0.9600 ?
    C8 H8C . 0.9600 ?
    O3 H3D . 0.83(4) ?
    O3 H3C . 0.76(5) ?
    O4 H4C . 0.99(7) ?
    O4 H4D . 0.76(4) ?
loop_
    _geom_angle_atom_site_label_1
    _geom_angle_atom_site_label_2
    _geom_angle_atom_site_label_3
    _geom_angle_site_symmetry_1
    _geom_angle_site_symmetry_3
    _geom_angle
    _geom_angle_publ_flag
    C6 N5 N6 . . 117.9(2) ?
    C6 N5 H5A . . 121.1 ?
    N6 N5 H5A . . 121.1 ?
    C2 N2 C3 . . 116.6(2) ?
    C4 N1 C1 . . 116.5(2) ?
    C5 N3 N4 . . 117.1(2) ?
    C5 N3 H3A . . 121.5 ?
    N4 N3 H3A . . 121.5 ?
    C7 N4 N3 . . 118.5(2) ?
    N2 C3 C4 . . 121.7(2) ?
    N2 C3 C6 . . 119.6(2) ?
    C4 C3 C6 . . 118.7(2) ?
    N1 C1 C2 . . 121.4(2) ?
    N1 C1 C5 . . 119.6(2) ?
    C2 C1 C5 . . 119.0(2) ?
    C10 N6 N5 . . 118.2(2) ?
    O1 C5 N3 . . 123.8(2) ?
    O1 C5 C1 . . 119.8(2) ?
    N3 C5 C1 . . 116.4(2) ?
    O2 C6 N5 . . 123.5(2) ?
    O2 C6 C3 . . 120.6(2) ?
    N5 C6 C3 . . 115.9(2) ?
    N2 C2 C1 . . 122.1(2) ?
    N2 C2 H2A . . 118.9 ?
    C1 C2 H2A . . 118.9 ?
    N1 C4 C3 . . 121.8(2) ?
    N1 C4 H4A . . 119.1 ?
    C3 C4 H4A . . 119.1 ?
    N6 C10 C11 . . 127.2(2) ?
    N6 C10 C12 . . 116.0(3) ?
    C11 C10 C12 . . 116.8(2) ?
    C10 C12 H12A . . 112.0(18) ?
    C10 C12 H12B . . 112.1(16) ?
    H12A C12 H12B . . 106(2) ?
    C10 C12 H12C . . 108.8(17) ?
    H12A C12 H12C . . 108(3) ?
    H12B C12 H12C . . 110(2) ?
    N4 C7 C8 . . 127.2(2) ?
    N4 C7 C9 . . 116.7(3) ?
    C8 C7 C9 . . 116.1(2) ?
    C7 C9 H9A . . 109.5 ?
    C7 C9 H9B . . 109.5 ?
    H9A C9 H9B . . 109.5 ?
    C7 C9 H9C . . 109.5 ?
    H9A C9 H9C . . 109.5 ?
    H9B C9 H9C . . 109.5 ?
    C10 C11 H11A . . 109.4 ?
    C10 C11 H11B . . 109.8 ?
    H11A C11 H11B . . 109.8 ?
    C10 C11 H11C . . 109.9 ?
    H11A C11 H11C . . 109.8 ?
    H11B C11 H11C . . 108.2 ?
    C7 C8 H8A . . 109.5 ?
    C7 C8 H8B . . 109.5 ?
    H8A C8 H8B . . 109.5 ?
    C7 C8 H8C . . 109.5 ?
    H8A C8 H8C . . 109.5 ?
    H8B C8 H8C . . 109.5 ?
    H3D O3 H3C . . 115(4) ?
    H4C O4 H4D . . 117(4) ?
loop_
    _geom_torsion_atom_site_label_1
    _geom_torsion_atom_site_label_2
    _geom_torsion_atom_site_label_3
    _geom_torsion_atom_site_label_4
    _geom_torsion_site_symmetry_1
    _geom_torsion_site_symmetry_2
    _geom_torsion_site_symmetry_3
    _geom_torsion_site_symmetry_4
    _geom_torsion
    _geom_torsion_publ_flag
    C5 N3 N4 C7 . . . . 175.9(2) ?
    C2 N2 C3 C4 . . . . 0.7(4) ?
    C2 N2 C3 C6 . . . . -179.6(2) ?
    C4 N1 C1 C2 . . . . 0.7(4) ?
    C4 N1 C1 C5 . . . . -178.8(2) ?
    C6 N5 N6 C10 . . . . 179.3(2) ?
    N4 N3 C5 O1 . . . . -1.4(4) ?
    N4 N3 C5 C1 . . . . 179.63(19) ?
    N1 C1 C5 O1 . . . . 176.7(2) ?
    C2 C1 C5 O1 . . . . -2.8(4) ?
    N1 C1 C5 N3 . . . . -4.3(3) ?
    C2 C1 C5 N3 . . . . 176.2(2) ?
    N6 N5 C6 O2 . . . . 0.2(4) ?
    N6 N5 C6 C3 . . . . -179.8(2) ?
    N2 C3 C6 O2 . . . . 179.5(3) ?
    C4 C3 C6 O2 . . . . -0.7(4) ?
    N2 C3 C6 N5 . . . . -0.5(4) ?
    C4 C3 C6 N5 . . . . 179.3(2) ?
    C3 N2 C2 C1 . . . . -0.1(4) ?
    N1 C1 C2 N2 . . . . -0.6(4) ?
    C5 C1 C2 N2 . . . . 178.9(2) ?
    C1 N1 C4 C3 . . . . -0.2(4) ?
    N2 C3 C4 N1 . . . . -0.5(4) ?
    C6 C3 C4 N1 . . . . 179.7(2) ?
    N5 N6 C10 C11 . . . . 0.0(4) ?
    N5 N6 C10 C12 . . . . -179.5(2) ?
    N3 N4 C7 C8 . . . . -1.3(4) ?
    N3 N4 C7 C9 . . . . -180.0(2) ?
loop_
    _geom_hbond_atom_site_label_D
    _geom_hbond_atom_site_label_H
    _geom_hbond_atom_site_label_A
    _geom_hbond_site_symmetry_A
    _geom_hbond_distance_DH
    _geom_hbond_distance_HA
    _geom_hbond_distance_DA
    _geom_hbond_angle_DHA
    _geom_hbond_publ_flag
    N5 H5A O4 . 0.86 2.51 3.369(4) 176.8 yes
    N3 H3A O3 . 0.86 2.52 3.377(4) 175.6 yes
    O3 H3D N4 1_655 0.83(4) 2.15(4) 2.977(3) 177(3) yes
    O3 H3D O1 1_655 0.83(4) 2.57(3) 3.006(3) 115(3) yes
    O3 H3C N1 . 0.76(5) 2.24(5) 2.974(3) 162(5) yes
    O4 H4C N2 . 0.99(7) 2.05(7) 2.972(3) 153(6) yes
    O4 H4D N6 1_455 0.76(4) 2.25(4) 3.010(4) 177(4) yes
    O4 H4D O2 1_455 0.76(4) 2.58(4) 2.984(3) 115(3) yes
