# Supplementary material for: N 2′,N 5′-Diisopropylidene­pyrazine-2,5-dicarbohydrazide dihydrate
Source: Acta Crystallogr Sect E Struct Rep Online. 2008 Mar 7;64(Pt 4):o677. doi: 10.1107/S1600536808002973 (PMC2961068; doi:10.1107/S1600536808002973)
Supplement: Supplementary file 2 [file e-64-0o677-Isup2.hkl]

# 
# h,k,l, Fc-squared, Fo-squared, sigma(Fo-squared) and status flag 
# 
data_I
_shelx_title ' d in P-1' 
_shelx_refln_list_code          4 
_shelx_F_calc_maximum      194.94 
_exptl_crystal_F_000       332.00 
_reflns_d_resolution_high  0.7601 
 
loop_ 
 _symmetry_equiv_pos_as_xyz 
 'x, y, z' 
 '-x, -y, -z' 
 
_cell_length_a     7.1924 
_cell_length_b     9.9409 
_cell_length_c    11.0903 
_cell_angle_alpha  80.261 
_cell_angle_beta   84.605 
_cell_angle_gamma  89.537 
 
_shelx_F_squared_multiplier     1.000 
 
loop_ 
 _refln_index_h 
 _refln_index_k 
 _refln_index_l 
 _refln_F_squared_calc 
 _refln_F_squared_meas 
 _refln_F_squared_sigma 
 _refln_observed_status 
   1   0   0       95.88      111.68      2.56 o 
   2   0   0     1942.67     2663.22     47.50 o 
   3   0   0       74.20       97.89      2.52 o 
   4   0   0        1.76        0.48      1.02 o 
   5   0   0        2.29        2.37      1.14 o 
   6   0   0        1.05        1.08      2.02 o 
   7   0   0       12.98       14.99      5.38 o 
   8   0   0        1.81        0.86      3.85 o 
   9   0   0        1.81        2.01      4.25 o 
  -9   1   0        0.31        1.83      3.63 o 
  -8   1   0        4.24        3.69      3.07 o 
  -7   1   0        5.47        4.80      2.55 o 
  -6   1   0      117.84      111.75      5.03 o 
  -5   1   0        0.25        0.92      1.15 o 
  -4   1   0     1681.55     2586.65     46.51 o 
  -3   1   0      798.26     1152.86     21.03 o 
  -2   1   0       22.92       25.04      0.98 o 
  -1   1   0     4712.16     5575.83    175.50 o 
   0   1   0      151.13      145.08      6.17 o 
   1   1   0     1729.06     2125.39     45.26 o 
   2   1   0       53.73       50.27      1.48 o 
   3   1   0      380.07      494.78      8.72 o 
   4   1   0       27.42       26.09      1.35 o 
   5   1   0        0.22       -1.02      1.02 o 
   6   1   0      219.35      262.07     12.05 o 
   7   1   0        0.79        0.55      2.31 o 
   8   1   0       32.80       31.68      4.32 o 
   9   1   0        1.94        1.47      2.74 o 
  -9   2   0       10.75       10.49      4.08 o 
  -8   2   0        2.04        2.69      4.08 o 
  -7   2   0      313.79      337.98     13.25 o 
  -6   2   0        0.13       -1.46      1.65 o 
  -5   2   0       49.12       45.60      3.88 o 
  -4   2   0      109.30      124.29      4.11 o 
  -3   2   0       17.57       20.41      1.19 o 
  -2   2   0      526.46      613.19     21.00 o 
  -1   2   0       60.81       58.51      1.89 o 
   0   2   0      207.72      198.52      5.42 o 
   1   2   0        5.66        4.92      0.51 o 
   2   2   0     1686.44     1919.19     33.88 o 
   3   2   0       73.12       75.79      2.20 o 
   4   2   0       14.53       14.29      0.93 o 
   5   2   0       43.29       35.18      2.51 o 
   6   2   0        0.51       -1.82      1.87 o 
   7   2   0        3.27        3.14      2.58 o 
   8   2   0        1.05        3.68      2.20 o 
   9   2   0        0.34        2.72      2.72 o 
  -8   3   0       16.74       14.22      3.87 o 
  -7   3   0       20.70       30.80      3.64 o 
  -6   3   0       16.88        9.56      3.13 o 
  -5   3   0        0.46        1.80      2.03 o 
  -4   3   0       53.20       47.27      2.99 o 
  -3   3   0        1.61        3.09      1.43 o 
  -2   3   0     1555.32     1578.37     42.12 o 
  -1   3   0     1459.84     1273.96     29.37 o 
   0   3   0        0.58       -0.32      0.61 o 
   1   3   0        9.38        7.98      0.71 o 
   2   3   0        1.16        0.20      0.51 o 
   3   3   0       56.33       66.43      1.93 o 
   4   3   0        0.25        0.67      0.73 o 
   5   3   0        3.82        1.31      1.15 o 
   6   3   0       26.64       23.93      2.64 o 
   7   3   0        8.26        6.72      2.34 o 
   8   3   0        2.38        0.80      2.19 o 
   9   3   0        0.05       -0.70      3.19 o 
  -8   4   0        7.53       10.57      3.46 o 
  -7   4   0        1.07        1.57      3.33 o 
  -6   4   0       21.01       22.82      3.76 o 
  -5   4   0       82.40       78.33      5.26 o 
  -4   4   0       10.38        8.78      2.96 o 
  -3   4   0       51.79       47.86      2.37 o 
  -2   4   0      264.73      259.04      5.84 o 
  -1   4   0       11.81       12.11      0.84 o 
   0   4   0       72.26       74.27      2.50 o 
   1   4   0       27.90       29.14      1.23 o 
   2   4   0      239.84      250.95      5.14 o 
   3   4   0        7.14        6.24      0.84 o 
   4   4   0       16.52       15.94      1.46 o 
   5   4   0       70.23       68.82      4.43 o 
   6   4   0      179.95      170.12      6.61 o 
   7   4   0       98.83       87.27      5.06 o 
   8   4   0        1.99        4.94      3.25 o 
  -8   5   0        0.03       -0.86      3.35 o 
  -7   5   0        0.36       -0.59      4.63 o 
  -6   5   0       73.23       66.38      5.52 o 
  -5   5   0        0.56        0.54      2.17 o 
  -4   5   0       48.22       49.77      3.89 o 
  -3   5   0       21.20       20.00      1.52 o 
  -2   5   0        0.46        0.59      0.62 o 
  -1   5   0       41.04       38.62      1.50 o 
   0   5   0      101.12       89.64      2.47 o 
   1   5   0      347.82      364.37      7.31 o 
   2   5   0        3.07        2.70      0.79 o 
   3   5   0      317.13      302.92      7.05 o 
   4   5   0        3.42        6.18      1.59 o 
   5   5   0      171.52      164.20      5.41 o 
   6   5   0      104.38      111.19      7.45 o 
   7   5   0        1.14       -1.09      5.19 o 
   8   5   0        1.66        2.23      3.30 o 
  -8   6   0        2.70        7.88      3.98 o 
  -7   6   0        0.04       -0.59      4.70 o 
  -6   6   0        1.67        1.53      4.08 o 
  -5   6   0       23.84       24.72      3.75 o 
  -4   6   0       27.01       22.62      3.14 o 
  -3   6   0        8.96        9.20      1.50 o 
  -2   6   0       21.05       16.86      2.09 o 
  -1   6   0      134.22      125.02      4.21 o 
   0   6   0      201.94      202.27      4.49 o 
   1   6   0       25.97       25.25      1.94 o 
   2   6   0      371.26      401.62     10.05 o 
   3   6   0       16.74       17.55      2.34 o 
   4   6   0       73.23       61.91      3.99 o 
   5   6   0        9.33        7.49      2.32 o 
   6   6   0        4.30        7.41      5.21 o 
   7   6   0        2.73        5.19     11.34 o 
   8   6   0        1.58       -0.63      3.40 o 
  -7   7   0        0.84       -1.74      4.98 o 
  -6   7   0        8.51        3.76      5.16 o 
  -5   7   0        9.49        6.55      4.15 o 
  -4   7   0      185.85      195.52     14.30 o 
  -3   7   0        7.52        6.23      1.61 o 
  -2   7   0       32.04       31.07      4.51 o 
  -1   7   0        7.06        5.05      1.40 o 
   0   7   0        9.28        7.92      1.20 o 
   1   7   0       99.28       81.82      3.03 o 
   2   7   0       76.77       82.32      4.03 o 
   3   7   0       37.73       39.13      4.37 o 
   4   7   0        1.25        0.93      1.92 o 
   5   7   0        0.43        0.12      2.09 o 
   6   7   0        0.05       -2.66      2.66 o 
   7   7   0        1.32       -4.14      5.78 o 
  -7   8   0        0.00       -0.21      5.43 o 
  -6   8   0        3.16        0.56      4.91 o 
  -5   8   0       57.81       54.27      7.66 o 
  -4   8   0       68.99       83.86      4.58 o 
  -3   8   0        0.48       -1.03      1.43 o 
  -2   8   0        0.19       -1.21      1.21 o 
  -1   8   0       13.23       13.69      1.76 o 
   0   8   0       12.90       11.82      1.68 o 
   1   8   0        2.91        2.88      1.69 o 
   2   8   0        4.26        8.52      2.49 o 
   3   8   0        0.02       -1.43      1.43 o 
   4   8   0       12.85        9.33      4.53 o 
   5   8   0        0.00        2.56      2.39 o 
   6   8   0        1.61       -2.48      3.20 o 
   7   8   0        1.06        2.62      3.58 o 
  -6   9   0        4.20        4.42      5.54 o 
  -5   9   0       50.92       56.25      8.43 o 
  -4   9   0       12.26       19.81      6.55 o 
  -3   9   0        0.45        0.34      2.00 o 
  -2   9   0        0.96        1.63      2.08 o 
  -1   9   0        0.25        0.86      1.40 o 
   0   9   0        2.42        4.70      1.65 o 
   1   9   0        0.11       -0.21      2.14 o 
   2   9   0        0.61        0.02      2.19 o 
   3   9   0        1.73        1.46      1.87 o 
   4   9   0        2.11        2.19      2.58 o 
   5   9   0        2.34        5.48      2.97 o 
   6   9   0        0.06       -3.30      3.47 o 
  -5  10   0        0.36        0.38      5.22 o 
  -4  10   0        0.04       -0.29      2.52 o 
  -3  10   0        4.68        4.38      2.43 o 
  -2  10   0        0.00        1.00      2.12 o 
  -1  10   0        0.07        0.11      1.60 o 
   0  10   0        1.13        5.11      2.36 o 
   1  10   0        0.67        0.84      2.73 o 
   2  10   0        6.49        6.00      6.86 o 
   3  10   0        0.02       -1.50      2.16 o 
   4  10   0        0.28       -0.89      2.95 o 
   5  10   0        0.07       -2.86      2.86 o 
  -4  11   0        0.71        1.06      2.86 o 
  -3  11   0        0.09        1.53      2.59 o 
  -2  11   0        1.47        0.27      2.31 o 
  -1  11   0        0.17       -0.98      2.11 o 
   0  11   0        0.09       -2.40      2.40 o 
   1  11   0        0.71        0.42      3.09 o 
   2  11   0        5.12        5.42      3.17 o 
   3  11   0        0.01       -1.09      2.29 o 
   4  11   0        0.23       -3.09      3.36 o 
  -3  12   0        0.12       -3.73      3.73 o 
  -2  12   0        0.16       -0.68      4.75 o 
  -1  12   0        0.13        5.36      3.39 o 
   0  12   0        0.60       -1.50      3.37 o 
   1  12   0        1.13       -4.15      4.81 o 
   2  12   0        0.45        3.41      6.17 o 
   3  12   0        4.84        5.93      5.10 o 
  -2 -12   1        0.14        0.62      3.42 o 
  -1 -12   1        0.43        1.25      5.16 o 
   0 -12   1        0.17       -1.28      3.34 o 
   1 -12   1        0.06       -1.89      3.42 o 
   2 -12   1        0.17       -0.03      3.69 o 
   3 -12   1        0.15       -1.15      3.80 o 
  -4 -11   1        0.02        2.32      3.76 o 
  -3 -11   1        0.02       -0.40      2.95 o 
  -2 -11   1        4.13        5.95      2.66 o 
  -1 -11   1        0.85       -4.11      4.11 o 
   0 -11   1        0.18        4.59      3.14 o 
   1 -11   1        0.13        0.56      2.91 o 
   2 -11   1        0.14       -2.03      2.29 o 
   3 -11   1        0.48       -2.38      2.42 o 
   4 -11   1        0.15        0.43      3.69 o 
  -5 -10   1        0.09       -0.57      4.88 o 
  -4 -10   1        0.11       -2.79      2.79 o 
  -3 -10   1        0.10       -2.34      2.34 o 
  -2 -10   1        1.32       -0.06      2.58 o 
  -1 -10   1        0.26        2.35      2.22 o 
   0 -10   1        0.18        2.15      3.43 o 
   1 -10   1        0.82        2.17      1.94 o 
   2 -10   1        0.11       -0.19      4.09 o 
   3 -10   1        1.26        0.63      3.55 o 
   4 -10   1        0.77        2.14      2.64 o 
   5 -10   1        2.33        1.81      5.16 o 
  -6  -9   1        0.12        3.45      4.23 o 
  -5  -9   1        0.07       -0.02      3.38 o 
  -4  -9   1        1.25        0.80      2.54 o 
  -3  -9   1        0.77       -0.11      2.12 o 
  -2  -9   1        0.22        3.96      3.67 o 
  -1  -9   1        0.29        1.46      1.78 o 
   0  -9   1        1.02        1.98      1.54 o 
   1  -9   1        2.58        2.97      1.73 o 
   2  -9   1       25.28       30.14      3.27 o 
   3  -9   1        0.72        3.47      3.03 o 
   4  -9   1       64.05       59.67      5.02 o 
   5  -9   1       40.21       31.52      6.86 o 
   6  -9   1        0.00        2.89      5.43 o 
  -7  -8   1        0.46       -3.19      3.19 o 
  -6  -8   1        0.92        1.35      3.32 o 
  -5  -8   1        0.16        0.69      2.93 o 
  -4  -8   1        1.44        4.02      2.33 o 
  -3  -8   1        1.60        4.09      1.94 o 
  -2  -8   1        5.24        1.95      1.98 o 
  -1  -8   1       12.45       10.59      2.01 o 
   0  -8   1        2.06        1.27      1.10 o 
   1  -8   1      121.61      127.49      4.29 o 
   2  -8   1        0.62        0.95      2.75 o 
   3  -8   1       70.11       79.76      6.39 o 
   4  -8   1       64.86       76.91      8.50 o 
   5  -8   1        0.24       -0.17      4.15 o 
   6  -8   1        3.16        3.20      5.16 o 
   7  -8   1        0.14       -0.98      5.68 o 
  -7  -7   1        1.04        0.56      3.31 o 
  -6  -7   1        1.18        0.48      3.17 o 
  -5  -7   1       68.96       70.50      6.23 o 
  -4  -7   1        0.48       -1.23      1.98 o 
  -3  -7   1      119.63      133.67      6.23 o 
  -2  -7   1       83.41       78.81      3.98 o 
  -1  -7   1        0.01       -0.11      1.07 o 
   0  -7   1      140.73      142.84      3.88 o 
   1  -7   1        0.16        0.54      0.94 o 
   2  -7   1       51.51       49.23      5.27 o 
   3  -7   1       15.28       12.06      1.99 o 
   4  -7   1       13.32       15.19      4.70 o 
   5  -7   1        0.05       -3.27      3.27 o 
   6  -7   1        0.05       -1.95      4.46 o 
   7  -7   1        0.17       -5.09      5.09 o 
  -8  -6   1        1.10        1.13      3.70 o 
  -7  -6   1        3.15        5.28      3.56 o 
  -6  -6   1      195.66      182.35     10.08 o 
  -5  -6   1       14.21       16.26      3.67 o 
  -4  -6   1       40.42       30.01      3.63 o 
  -3  -6   1       15.19       14.74      2.47 o 
  -2  -6   1       27.29       22.22      2.14 o 
  -1  -6   1       10.03        8.64      1.13 o 
   0  -6   1        1.11        3.30      0.93 o 
   1  -6   1       10.66        9.08      1.02 o 
   2  -6   1        3.29        2.12      1.28 o 
   3  -6   1        4.44        1.78      1.24 o 
   4  -6   1        0.39        0.26      1.92 o 
   5  -6   1        7.71       11.98      4.39 o 
   6  -6   1       12.96       23.90      6.20 o 
   7  -6   1        0.08        2.54      4.81 o 
   8  -6   1        0.51       -1.39      5.92 o 
  -8  -5   1        3.33        3.60      3.34 o 
  -7  -5   1       51.52       42.78      5.45 o 
  -6  -5   1       60.04       50.88      3.91 o 
  -5  -5   1       99.34      106.08      5.02 o 
  -4  -5   1        3.58        5.12      1.42 o 
  -3  -5   1        1.13       -0.62      1.27 o 
  -2  -5   1        7.28        8.37      1.40 o 
  -1  -5   1        0.99        0.92      0.84 o 
   0  -5   1       39.69       41.43      1.60 o 
   1  -5   1      108.22       82.97      2.28 o 
   2  -5   1      287.72      251.55      5.59 o 
   3  -5   1        4.07        1.11      0.95 o 
   4  -5   1        1.54        3.54      1.97 o 
   5  -5   1        1.35        0.15      2.18 o 
   6  -5   1       11.41        8.01      4.74 o 
   7  -5   1        1.35        0.21      4.56 o 
   8  -5   1        4.92        3.90      5.82 o 
  -8  -4   1        0.74       -0.53      3.00 o 
  -7  -4   1       11.27        5.42      2.90 o 
  -6  -4   1        0.19       -1.57      1.57 o 
  -5  -4   1        2.63        0.70      1.53 o 
  -4  -4   1       36.30       28.62      2.06 o 
  -3  -4   1        7.14        7.12      1.05 o 
  -2  -4   1      385.60      348.42      6.94 o 
  -1  -4   1        2.58        2.24      0.63 o 
   0  -4   1       52.36       34.58      2.97 o 
   1  -4   1       94.38       89.47      2.23 o 
   2  -4   1      387.94      371.43      7.09 o 
   3  -4   1        0.06        0.77      1.02 o 
   4  -4   1       55.48       60.80      4.37 o 
   5  -4   1        5.10        7.37      6.37 o 
   6  -4   1        1.44        2.54      3.05 o 
   7  -4   1        6.92       14.00      5.33 o 
   8  -4   1        8.73        9.02      3.67 o 
  -9  -3   1        0.16        5.95      5.12 o 
  -8  -3   1        3.97        0.65      2.28 o 
  -7  -3   1        1.06       -0.89      1.81 o 
  -6  -3   1        2.45        2.07      1.84 o 
  -5  -3   1       15.63       12.50      1.94 o 
  -4  -3   1        1.34        1.83      0.86 o 
  -3  -3   1      185.54      166.49      4.32 o 
  -2  -3   1       17.31       20.61      1.15 o 
  -1  -3   1      312.93      354.57      7.54 o 
   0  -3   1        9.06        8.37      0.87 o 
   1  -3   1        0.76        4.00      0.64 o 
   2  -3   1       59.91       60.47      1.63 o 
   3  -3   1        2.82        2.70      1.06 o 
   4  -3   1      541.46      645.28     18.02 o 
   5  -3   1        1.39        0.14      1.91 o 
   6  -3   1       35.23       26.45      7.30 o 
   7  -3   1       30.02       31.41      9.32 o 
   8  -3   1        9.65        6.58      4.58 o 
  -9  -2   1       16.59       16.00      5.03 o 
  -8  -2   1        0.02        0.85      2.87 o 
  -7  -2   1       13.22       10.74      5.07 o 
  -6  -2   1       22.98       23.07      3.17 o 
  -5  -2   1        3.21        1.14      2.56 o 
  -4  -2   1        4.04        2.57      1.06 o 
  -3  -2   1       95.17      104.93      3.06 o 
  -2  -2   1       25.45       18.61      1.21 o 
  -1  -2   1        7.08        7.01      0.71 o 
   0  -2   1      600.88      591.76     15.17 o 
   1  -2   1      855.63      918.23     20.16 o 
   2  -2   1      137.82      124.17      3.64 o 
   3  -2   1      508.05      618.09     11.64 o 
   4  -2   1      429.05      545.64      9.84 o 
   5  -2   1        1.90        0.89      1.89 o 
   6  -2   1        0.17        0.72      2.43 o 
   7  -2   1       58.77       60.90      4.34 o 
   8  -2   1        1.82        3.62      3.13 o 
   9  -2   1        0.00       -4.25      4.35 o 
  -9  -1   1        0.64       -0.73      4.11 o 
  -8  -1   1        8.55        4.13      3.04 o 
  -7  -1   1        0.58        3.10      2.51 o 
  -6  -1   1        0.86       -1.11      2.00 o 
  -5  -1   1        5.82        5.29      1.78 o 
  -4  -1   1        0.88       -0.77      0.77 o 
  -3  -1   1      110.91      104.68      4.73 o 
  -2  -1   1      259.63      257.43      6.32 o 
  -1  -1   1      943.51      856.46     30.29 o 
   0  -1   1       20.48       -2.23      2.23 o 
   1  -1   1     1745.33     1909.35     47.29 o 
   2  -1   1      473.54      543.43      8.77 o 
   3  -1   1      173.71      211.39      4.16 o 
   4  -1   1       27.15       40.53      1.92 o 
   5  -1   1        0.67        2.24      1.14 o 
   6  -1   1        3.82        3.75      1.93 o 
   7  -1   1        0.02        0.85      2.10 o 
   8  -1   1       13.03       12.34      3.58 o 
   9  -1   1        1.68        1.30      3.67 o 
  -9   0   1        0.68        4.92      3.57 o 
  -8   0   1        0.07       -2.11      2.73 o 
  -7   0   1       39.87       46.43      8.88 o 
  -6   0   1        3.17        6.07      5.56 o 
  -5   0   1        0.05       -0.23      1.28 o 
  -4   0   1      457.22      653.29     11.85 o 
  -3   0   1      574.33      774.42     13.55 o 
  -2   0   1       11.92       11.56      1.05 o 
  -1   0   1      564.76      602.72     12.50 o 
   0   0   1     3222.99     3016.16     75.06 o 
   1   0   1       14.09       12.25      0.51 o 
   2   0   1      239.49      259.49      4.44 o 
   3   0   1      131.54      176.61      3.40 o 
   4   0   1       26.60       30.29      1.68 o 
   5   0   1        0.21       -0.04      0.85 o 
   6   0   1       50.83       68.10      7.07 o 
   7   0   1       24.58       23.41      5.80 o 
   8   0   1        1.26        0.61      3.20 o 
   9   0   1       26.07       30.50      4.90 o 
  -9   1   1        6.86        7.55      3.88 o 
  -8   1   1       14.92       17.56      5.19 o 
  -7   1   1       23.28       24.75      3.79 o 
  -6   1   1       57.22       42.16      3.23 o 
  -5   1   1        1.55        2.43      1.39 o 
  -4   1   1     1091.87     1477.06     25.38 o 
  -3   1   1       17.65       23.89      1.21 o 
  -2   1   1      490.06      609.42     18.19 o 
  -1   1   1       99.55      119.68      2.78 o 
   0   1   1       27.64       21.89      0.83 o 
   1   1   1      796.94      915.15     18.28 o 
   2   1   1       70.79       94.43      4.14 o 
   3   1   1      636.82      908.43     14.49 o 
   4   1   1       16.65       18.62      1.14 o 
   5   1   1       21.38       25.60      1.53 o 
   6   1   1        2.54        2.53      1.57 o 
   7   1   1        0.59        0.27      3.22 o 
   8   1   1       18.37       15.72      2.92 o 
   9   1   1        0.31        1.17      2.76 o 
  -9   2   1        0.41        5.72      3.94 o 
  -8   2   1        7.07       10.47      5.66 o 
  -7   2   1       29.21       29.92      3.93 o 
  -6   2   1        0.07        0.81      1.65 o 
  -5   2   1       16.67       20.31      2.23 o 
  -4   2   1       39.01       38.40      2.66 o 
  -3   2   1        0.37        0.07      0.78 o 
  -2   2   1     1343.35     1563.28     42.64 o 
  -1   2   1     1219.95     1236.70     52.90 o 
   0   2   1      200.69      188.92      3.76 o 
   1   2   1        0.42       -0.35      0.35 o 
   2   2   1     2990.02     3540.06     57.97 o 
   3   2   1        0.00        0.02      0.46 o 
   4   2   1       84.87      100.17      2.07 o 
   5   2   1        9.80       10.20      1.26 o 
   6   2   1        5.08        2.54      1.44 o 
   7   2   1        8.23        5.55      1.75 o 
   8   2   1        1.35        1.64      2.17 o 
   9   2   1        2.77        2.37      3.61 o 
  -9   3   1        5.82        8.67      6.48 o 
  -8   3   1       12.64        7.91      3.51 o 
  -7   3   1        1.74        0.89      2.22 o 
  -6   3   1       37.03       46.10      4.89 o 
  -5   3   1        0.62       -0.01      1.90 o 
  -4   3   1        8.51       10.79      1.80 o 
  -3   3   1       21.08       23.12      2.57 o 
  -2   3   1     1635.39     1695.87     33.17 o 
  -1   3   1      274.31      248.47      4.87 o 
   0   3   1      105.75      113.36      2.53 o 
   1   3   1        2.69        4.56      0.66 o 
   2   3   1        0.09       -0.23      0.43 o 
   3   3   1       21.15       23.27      0.94 o 
   4   3   1        4.04        4.26      0.71 o 
   5   3   1      495.02      514.04     11.07 o 
   6   3   1      192.06      192.89      6.03 o 
   7   3   1       83.34       71.73      6.90 o 
   8   3   1       18.52       21.86      4.26 o 
   9   3   1        0.12        0.59      3.54 o 
  -8   4   1        1.49        2.91      3.20 o 
  -7   4   1        0.44        3.27      2.33 o 
  -6   4   1       39.30       42.32      4.37 o 
  -5   4   1        2.16        7.77      5.00 o 
  -4   4   1        0.17        0.10      1.72 o 
  -3   4   1        3.05        3.50      0.87 o 
  -2   4   1        6.81        8.62      1.40 o 
  -1   4   1       38.86       34.37      1.57 o 
   0   4   1        6.81        6.41      0.72 o 
   1   4   1      179.03      169.73      3.22 o 
   2   4   1      140.87      130.92      2.54 o 
   3   4   1        8.91        9.51      0.78 o 
   4   4   1       65.58       66.74      3.01 o 
   5   4   1       32.91       32.89      2.06 o 
   6   4   1      632.04      589.42     14.48 o 
   7   4   1       16.79       16.57      3.75 o 
   8   4   1        2.37        4.71      3.21 o 
   9   4   1        5.05        3.25      3.91 o 
  -8   5   1        0.15       -0.54      2.88 o 
  -7   5   1        1.03       -2.29      2.29 o 
  -6   5   1        1.61        2.58      2.94 o 
  -5   5   1        0.07       -1.71      2.01 o 
  -4   5   1       44.28       43.77      3.85 o 
  -3   5   1       15.89       14.29      1.47 o 
  -2   5   1      360.12      338.46      7.53 o 
  -1   5   1       13.18       11.97      1.25 o 
   0   5   1      842.38      823.55     15.45 o 
   1   5   1      105.73       89.45      2.27 o 
   2   5   1      313.17      313.44      5.27 o 
   3   5   1      800.45      866.19     14.83 o 
   4   5   1        0.49       -0.13      0.97 o 
   5   5   1      385.65      385.02     10.28 o 
   6   5   1        0.00       -1.40      2.94 o 
   7   5   1       13.28       18.46      4.23 o 
   8   5   1        5.21        1.30      4.77 o 
  -8   6   1        3.02        5.21      3.86 o 
  -7   6   1        0.81       -0.65      2.57 o 
  -6   6   1       13.24       15.00      3.81 o 
  -5   6   1        0.03       -1.57      2.42 o 
  -4   6   1      138.18      137.23     13.25 o 
  -3   6   1      129.08      127.70      4.51 o 
  -2   6   1        8.53        6.64      1.10 o 
  -1   6   1      716.65      716.34     13.46 o 
   0   6   1       24.86       19.08      1.24 o 
   1   6   1       92.17       81.94      2.43 o 
   2   6   1      111.87      110.77      2.97 o 
   3   6   1       19.91       16.50      3.30 o 
   4   6   1       12.65       16.98      2.41 o 
   5   6   1        0.02        0.10      2.61 o 
   6   6   1        4.04        6.56      3.01 o 
   7   6   1        0.11        0.94      2.90 o 
   8   6   1        9.37       11.64      4.16 o 
  -7   7   1        3.07        5.43      5.26 o 
  -6   7   1        0.48        0.49      2.98 o 
  -5   7   1      127.54      130.86     10.47 o 
  -4   7   1      394.22      391.90     13.47 o 
  -3   7   1        2.68        3.28      1.46 o 
  -2   7   1      139.33      147.89      4.52 o 
  -1   7   1       11.00        9.16      1.93 o 
   0   7   1       57.25       62.36      2.73 o 
   1   7   1        1.36       -0.18      1.05 o 
   2   7   1        0.03        0.46      1.10 o 
   3   7   1        4.38        5.70      1.64 o 
   4   7   1        9.08        8.01      1.86 o 
   5   7   1        0.73       -1.85      1.85 o 
   6   7   1        1.39       -1.73      2.70 o 
   7   7   1        9.91        8.44      3.77 o 
  -7   8   1        2.05        2.89      5.57 o 
  -6   8   1       12.21       10.59      5.33 o 
  -5   8   1       28.53       26.11      4.02 o 
  -4   8   1        0.21        2.77      2.83 o 
  -3   8   1       10.57        9.31      2.26 o 
  -2   8   1        0.90        0.88      1.34 o 
  -1   8   1       30.81       28.31      2.18 o 
   0   8   1        0.27        0.03      1.26 o 
   1   8   1        0.41       -0.80      1.50 o 
   2   8   1       22.50       24.06      2.98 o 
   3   8   1        0.89        0.95      1.86 o 
   4   8   1        2.83       -0.48      3.19 o 
   5   8   1        0.56        1.52      2.41 o 
   6   8   1        3.36        2.42      3.13 o 
   7   8   1        0.17       -0.38      3.61 o 
  -6   9   1        0.40        3.07      5.19 o 
  -5   9   1        4.18       -0.21      4.18 o 
  -4   9   1        0.00        0.49      2.20 o 
  -3   9   1        5.09        4.32      2.26 o 
  -2   9   1        3.56        4.46      1.59 o 
  -1   9   1        0.48        1.33      1.52 o 
   0   9   1        0.04        1.13      1.46 o 
   1   9   1        3.54        2.04      3.34 o 
   2   9   1       26.57       29.94      3.49 o 
   3   9   1        2.09        5.91      6.74 o 
   4   9   1        0.42       -1.81      2.90 o 
   5   9   1        0.05        0.53      3.17 o 
   6   9   1        0.82        3.48      3.72 o 
  -5  10   1        0.29       -2.37      4.63 o 
  -4  10   1        0.08        2.87      2.41 o 
  -3  10   1        0.12       -2.28      2.28 o 
  -2  10   1        1.33        0.29      1.69 o 
  -1  10   1        0.53       -0.52      1.63 o 
   0  10   1        0.10        0.54      1.63 o 
   1  10   1        1.86       -1.38      2.68 o 
   2  10   1        0.06        0.59      3.00 o 
   3  10   1        5.70        9.41      3.41 o 
   4  10   1        0.28        2.28      3.59 o 
   5  10   1        3.26        2.90      3.02 o 
   6  10   1        0.16       -1.84      3.95 o 
  -4  11   1        0.25       -0.47      2.61 o 
  -3  11   1        0.02        0.40      2.51 o 
  -2  11   1        1.87        0.23      2.11 o 
  -1  11   1        0.18        0.73      2.27 o 
   0  11   1        3.59       -1.49      2.47 o 
   1  11   1        1.70        5.08      3.17 o 
   2  11   1       50.06       66.24      4.75 o 
   3  11   1        2.06        8.03      3.64 o 
   4  11   1        2.05        6.84      4.70 o 
   5  11   1        2.86        1.95      4.81 o 
  -3  12   1        0.17        0.77      2.91 o 
  -2  12   1        2.30        6.06      2.61 o 
  -1  12   1        6.65        4.84      5.03 o 
   0  12   1        0.41        3.80      3.02 o 
   1  12   1       46.35       54.18      5.79 o 
   2  12   1        0.28        2.90      2.88 o 
   3  12   1        0.70        3.28      6.46 o 
   0  13   1        5.54       15.54      5.99 o 
  -2 -12   2        0.80        0.45      3.75 o 
  -1 -12   2        0.26       -2.54      5.12 o 
   0 -12   2        0.04       -1.05      3.55 o 
   1 -12   2        0.11       -3.23      3.23 o 
   2 -12   2        0.01        1.57      3.83 o 
  -4 -11   2        0.05       -0.18      3.04 o 
  -3 -11   2        0.03        2.30      3.55 o 
  -2 -11   2        0.03       -2.71      3.15 o 
  -1 -11   2        0.12       -4.32      4.32 o 
   0 -11   2        0.00       -1.50      3.03 o 
   1 -11   2        0.00       -0.67      3.08 o 
   2 -11   2        0.20       -2.42      4.02 o 
   3 -11   2        0.02        2.86      2.85 o 
   4 -11   2        1.55        0.38      5.09 o 
  -5 -10   2        0.02       -2.56      3.90 o 
  -4 -10   2        0.70        6.78      2.67 o 
  -3 -10   2        0.06       -1.03      2.21 o 
  -2 -10   2        0.24        0.68      2.39 o 
  -1 -10   2        0.22       -0.82      2.14 o 
   0 -10   2        0.80        1.10      2.58 o 
   1 -10   2        1.34        2.18      3.59 o 
   2 -10   2        0.26        1.10      2.22 o 
   3 -10   2        0.31        0.21      2.44 o 
   4 -10   2       15.95       19.37      6.30 o 
   5 -10   2       10.51        6.97      5.92 o 
  -6  -9   2        0.01       -3.06      4.02 o 
  -5  -9   2        0.28        3.87      3.74 o 
  -4  -9   2        0.27        0.92      2.54 o 
  -3  -9   2        4.42        6.99      2.08 o 
  -2  -9   2        9.06       14.80      3.15 o 
  -1  -9   2        8.89        9.14      2.06 o 
   0  -9   2        1.40        4.21      1.83 o 
   1  -9   2        0.04        1.86      1.72 o 
   2  -9   2        8.16       10.15      2.51 o 
   3  -9   2        3.85        5.74      3.10 o 
   4  -9   2       42.33       58.34      7.94 o 
   5  -9   2        4.11        5.61      5.43 o 
   6  -9   2        1.10        0.21      5.43 o 
  -6  -8   2        0.65       -3.32      3.32 o 
  -5  -8   2        0.15       -0.21      3.09 o 
  -4  -8   2       17.38       15.83      5.52 o 
  -3  -8   2        5.56        4.05      2.52 o 
  -2  -8   2       62.22       52.47      3.16 o 
  -1  -8   2        0.57        0.96      1.36 o 
   0  -8   2       14.47       18.70      1.68 o 
   1  -8   2       38.11       37.57      7.62 o 
   2  -8   2        1.29        1.47      1.86 o 
   3  -8   2        3.54        1.68      2.26 o 
   4  -8   2       13.49       14.63      5.12 o 
   5  -8   2        4.73        3.97      4.88 o 
   6  -8   2        0.29       -1.74      4.98 o 
  -7  -7   2        0.29        3.13      3.89 o 
  -6  -7   2       14.83       19.71      4.43 o 
  -5  -7   2       64.72       66.15      6.17 o 
  -4  -7   2        1.32        3.02      2.08 o 
  -3  -7   2      100.15       92.26      4.31 o 
  -2  -7   2        0.61        0.84      1.61 o 
  -1  -7   2       21.64       21.64      1.89 o 
   0  -7   2       39.31       38.22      1.99 o 
   1  -7   2        4.89        5.61      1.18 o 
   2  -7   2        0.02        1.09      1.57 o 
   3  -7   2        2.32        0.67      1.57 o 
   4  -7   2       18.82       18.95      4.95 o 
   5  -7   2        0.15        1.50      3.94 o 
   6  -7   2       10.57       15.08      6.06 o 
   7  -7   2        0.25        4.28      5.82 o 
  -7  -6   2       28.73       33.29      5.35 o 
  -6  -6   2       77.38       84.46      7.06 o 
  -5  -6   2        7.38        3.54      4.21 o 
  -4  -6   2       25.31       23.94      4.12 o 
  -3  -6   2        2.19        2.44      1.54 o 
  -2  -6   2       12.65       15.63      2.52 o 
  -1  -6   2        2.93        2.29      0.86 o 
   0  -6   2       13.88       12.73      1.14 o 
   1  -6   2        1.28        0.29      0.79 o 
   2  -6   2       14.03       11.12      1.27 o 
   3  -6   2        4.65        4.81      2.82 o 
   4  -6   2        4.43       -0.14      3.00 o 
   5  -6   2        6.28        5.71      4.28 o 
   6  -6   2        8.82        3.69      4.74 o 
   7  -6   2        0.07        0.35      4.98 o 
   8  -6   2        1.17        1.25      6.06 o 
  -8  -5   2        2.86        1.42      3.47 o 
  -7  -5   2       13.14       15.77      4.67 o 
  -6  -5   2        5.78        3.22      2.30 o 
  -5  -5   2        0.27       -0.86      2.40 o 
  -4  -5   2        0.43        0.61      1.55 o 
  -3  -5   2       10.84       11.97      1.65 o 
  -2  -5   2        0.47        1.57      1.00 o 
  -1  -5   2        2.09        4.48      0.73 o 
   0  -5   2        0.24       -0.60      0.60 o 
   1  -5   2      133.29      109.43      2.59 o 
   2  -5   2      347.50      331.69      7.74 o 
   3  -5   2        5.10        7.47      1.88 o 
   4  -5   2        6.98       15.81      4.11 o 
   5  -5   2        0.24       -0.70      3.52 o 
   6  -5   2        4.31        5.36      4.67 o 
   7  -5   2       15.34       15.57      6.17 o 
   8  -5   2       10.25       18.22      6.65 o 
  -8  -4   2        0.50       -0.18      2.39 o 
  -7  -4   2        2.12       -2.44      2.44 o 
  -6  -4   2        0.49        1.66      1.73 o 
  -5  -4   2       14.23       14.60      2.26 o 
  -4  -4   2        0.32        1.29      1.16 o 
  -3  -4   2        8.68        6.31      1.01 o 
  -2  -4   2      403.67      452.79      8.84 o 
  -1  -4   2       12.22       15.05      1.43 o 
   0  -4   2       62.96       46.13      1.46 o 
   1  -4   2        1.74        1.50      0.74 o 
   2  -4   2       69.82       73.30      2.00 o 
   3  -4   2        5.71        5.13      0.94 o 
   4  -4   2        3.93        4.00      1.88 o 
   5  -4   2       16.29       12.78      4.42 o 
   6  -4   2        0.16       -3.55      3.55 o 
   7  -4   2      140.11      132.61     12.05 o 
   8  -4   2        0.16       -0.10      5.29 o 
  -8  -3   2       10.44        9.79      4.64 o 
  -7  -3   2        1.48       -0.21      1.94 o 
  -6  -3   2       59.97       54.35      4.63 o 
  -5  -3   2        0.04        0.14      2.04 o 
  -4  -3   2        8.47        7.54      1.95 o 
  -3  -3   2       30.49       30.74      1.94 o 
  -2  -3   2       31.56       31.54      1.38 o 
  -1  -3   2      234.02      251.34      4.69 o 
   0  -3   2      292.35      291.46      5.73 o 
   1  -3   2      883.03      803.29     15.76 o 
   2  -3   2       32.49       33.34      2.44 o 
   3  -3   2      279.07      248.71      5.65 o 
   4  -3   2      777.51      871.56     23.66 o 
   5  -3   2        4.92        3.12      2.21 o 
   6  -3   2      104.03       92.17      7.54 o 
   7  -3   2        5.30        7.25      5.26 o 
   8  -3   2        4.17        5.89      5.82 o 
  -9  -2   2        2.54        2.81      2.67 o 
  -8  -2   2        1.43        2.98      2.80 o 
  -7  -2   2        1.92        0.65      2.50 o 
  -6  -2   2        3.39        4.78      5.96 o 
  -5  -2   2        1.73        0.27      1.70 o 
  -4  -2   2       13.47       15.58      1.74 o 
  -3  -2   2       46.31       47.37      2.06 o 
  -2  -2   2      861.78      870.11     17.24 o 
  -1  -2   2       42.85       36.03      1.42 o 
   0  -2   2    38001.06    33915.56   1063.99 o 
   1  -2   2       28.54       26.47      1.29 o 
   2  -2   2     1091.89     1103.93     24.33 o 
   3  -2   2       27.11       35.80      1.49 o 
   4  -2   2        0.19       -0.78      0.78 o 
   5  -2   2        0.02       -0.30      2.01 o 
   6  -2   2       22.68       18.37      3.48 o 
   7  -2   2        8.94        8.92      4.30 o 
   8  -2   2        0.75        0.04      3.12 o 
   9  -2   2        0.09        1.64      4.49 o 
  -9  -1   2        0.02       -1.75      3.27 o 
  -8  -1   2        1.60       -0.72      2.83 o 
  -7  -1   2        0.87        2.83      2.39 o 
  -6  -1   2       44.78       35.83      3.65 o 
  -5  -1   2        0.65        1.64      2.19 o 
  -4  -1   2      797.35      895.65     25.66 o 
  -3  -1   2      389.75      408.90     10.01 o 
  -2  -1   2       10.56       11.16      0.78 o 
  -1  -1   2     6293.04     5968.48    113.47 o 
   0  -1   2       11.56       12.61      1.40 o 
   1  -1   2     1451.20     1527.06     33.18 o 
   2  -1   2        0.04        1.18      0.48 o 
   3  -1   2      230.67      278.00      5.25 o 
   4  -1   2       24.51       27.13      1.34 o 
   5  -1   2        5.79        7.96      1.65 o 
   6  -1   2      201.44      266.33     11.08 o 
   7  -1   2        0.07       -0.11      2.94 o 
   8  -1   2       33.90       36.44      6.30 o 
   9  -1   2        1.06       -1.81      4.49 o 
  -9   0   2        6.74        4.83      3.50 o 
  -8   0   2        1.27        1.65      2.81 o 
  -7   0   2      279.23      243.10     14.18 o 
  -6   0   2        0.41        0.35      1.96 o 
  -5   0   2       18.20       11.35      2.26 o 
  -4   0   2      220.49      239.25      8.10 o 
  -3   0   2        3.50        3.04      0.64 o 
  -2   0   2      653.56      719.19     15.83 o 
  -1   0   2       22.38       27.25      1.48 o 
   0   0   2      560.63      515.88     13.99 o 
   1   0   2       27.20       22.16      2.24 o 
   2   0   2     1267.86     1523.72     23.79 o 
   3   0   2      150.97      177.02      3.21 o 
   4   0   2       18.80       21.08      1.17 o 
   5   0   2       21.63       22.68      1.56 o 
   6   0   2        0.00       -1.50      3.03 o 
   7   0   2        1.86        2.03      2.49 o 
   8   0   2        0.04       -0.99      4.60 o 
   9   0   2        0.07        0.57      2.85 o 
  -9   1   2        0.14        2.95      3.72 o 
  -8   1   2       21.19       18.50      3.67 o 
  -7   1   2        7.22        4.08      2.63 o 
  -6   1   2       27.47       22.87      3.18 o 
  -5   1   2        1.34        1.85      1.13 o 
  -4   1   2       87.90       85.98      4.13 o 
  -3   1   2        9.60       10.05      1.17 o 
  -2   1   2     1407.68     1567.92     26.29 o 
  -1   1   2     2805.65     2785.03     45.54 o 
   0   1   2       81.49       71.38      2.27 o 
   1   1   2        1.24        0.48      0.51 o 
   2   1   2        0.48        0.60      0.39 o 
   3   1   2       52.25       65.97      1.65 o 
   4   1   2       22.82       23.80      1.11 o 
   5   1   2       55.70       58.72      2.18 o 
   6   1   2       49.73       62.21      2.84 o 
   7   1   2        0.01       -0.26      1.89 o 
   8   1   2        0.78        2.56      2.43 o 
   9   1   2        0.02        3.59      2.99 o 
  -9   2   2        6.86        7.04      6.55 o 
  -8   2   2       17.37       18.24      3.94 o 
  -7   2   2        1.96        0.66      2.41 o 
  -6   2   2       10.03        9.19      2.49 o 
  -5   2   2      190.52      198.81      7.82 o 
  -4   2   2        2.17        3.11      0.82 o 
  -3   2   2      206.66      244.56      4.74 o 
  -2   2   2      730.20      873.96     14.73 o 
  -1   2   2      139.57      138.87      3.14 o 
   0   2   2      331.81      340.43      6.27 o 
   1   2   2        0.26        0.59      0.37 o 
   2   2   2     1130.36     1437.87     23.01 o 
   3   2   2        1.61        1.71      0.49 o 
   4   2   2        0.99        1.00      0.61 o 
   5   2   2      199.62      229.72      4.31 o 
   6   2   2      186.75      214.77      7.59 o 
   7   2   2      161.57      191.41      6.93 o 
   8   2   2        4.14        6.22      2.55 o 
   9   2   2       12.99       19.48      6.48 o 
  -9   3   2        9.01        9.06      7.11 o 
  -8   3   2        0.27        3.03      3.08 o 
  -7   3   2        0.09       -1.16      2.40 o 
  -6   3   2      149.52      165.17      6.44 o 
  -5   3   2        0.07        0.99      1.54 o 
  -4   3   2       80.80       95.92      3.52 o 
  -3   3   2       10.74        9.64      0.87 o 
  -2   3   2        0.50        1.33      0.68 o 
  -1   3   2       39.13       40.54      1.54 o 
   0   3   2        1.03        2.01      0.60 o 
   1   3   2     1570.85     1493.11     25.16 o 
   2   3   2        4.03        4.01      0.58 o 
   3   3   2      320.39      418.17      6.35 o 
   4   3   2        0.97        0.24      0.60 o 
   5   3   2      221.74      248.86      6.16 o 
   6   3   2      368.61      414.84     10.72 o 
   7   3   2        6.80        5.88      1.92 o 
   8   3   2        6.05        7.43      3.52 o 
   9   3   2        0.01        7.30      3.69 o 
  -8   4   2        3.16        5.62      3.23 o 
  -7   4   2        1.24       -0.94      2.16 o 
  -6   4   2        4.07        5.21      2.14 o 
  -5   4   2       56.59       54.89      3.54 o 
  -4   4   2       14.63       10.87      4.32 o 
  -3   4   2      199.85      208.70      5.08 o 
  -2   4   2       83.16       76.96      2.11 o 
  -1   4   2      374.61      348.55      6.24 o 
   0   4   2     1183.77     1117.86     17.61 o 
   1   4   2      212.10      202.61      3.54 o 
   2   4   2     1617.36     1829.62     28.54 o 
   3   4   2       46.18       52.22      1.57 o 
   4   4   2      190.55      207.90      4.52 o 
   5   4   2       60.33       63.79      2.85 o 
   6   4   2       11.97       12.07      2.74 o 
   7   4   2       14.62        9.37      2.58 o 
   8   4   2        4.19       -1.39      3.76 o 
   9   4   2        2.01        0.34      3.87 o 
  -8   5   2        0.13        0.31      3.82 o 
  -7   5   2        6.02        3.06      2.90 o 
  -6   5   2       25.93       15.90      2.71 o 
  -5   5   2       10.60       10.26      3.87 o 
  -4   5   2      459.21      432.05     15.66 o 
  -3   5   2        2.32        3.61      1.66 o 
  -2   5   2       67.03       61.84      2.00 o 
  -1   5   2       86.26       82.99      1.96 o 
   0   5   2       66.51       65.59      1.89 o 
   1   5   2      478.93      447.66      7.54 o 
   2   5   2      288.39      292.89      5.40 o 
   3   5   2      185.52      172.74      3.54 o 
   4   5   2        1.45        1.35      1.26 o 
   5   5   2        1.99        0.11      1.46 o 
   6   5   2        0.50       -0.40      1.66 o 
   7   5   2        0.01        0.32      2.27 o 
   8   5   2        8.77        6.62      4.03 o 
  -8   6   2        8.10        5.48      3.36 o 
  -7   6   2        0.26        1.71      2.58 o 
  -6   6   2        8.28       11.67      2.64 o 
  -5   6   2      176.45      182.82      8.77 o 
  -4   6   2      180.93      184.77      9.11 o 
  -3   6   2       19.06       15.83      2.03 o 
  -2   6   2        0.10        2.20      0.97 o 
  -1   6   2      109.13      101.83      2.72 o 
   0   6   2       86.00       79.92      2.07 o 
   1   6   2       41.14       39.89      1.60 o 
   2   6   2       14.92       13.57      1.14 o 
   3   6   2        5.60        4.88      1.12 o 
   4   6   2       92.91       93.57      4.34 o 
   5   6   2        0.56        1.65      1.65 o 
   6   6   2       12.86       12.46      2.40 o 
   7   6   2        6.50        5.26      2.54 o 
   8   6   2        1.83        1.31      3.30 o 
  -7   7   2       22.49       24.28      3.76 o 
  -6   7   2       11.17       14.04      2.87 o 
  -5   7   2      187.37      169.01     12.57 o 
  -4   7   2       47.30       44.55      3.43 o 
  -3   7   2        2.80        3.78      1.48 o 
  -2   7   2        2.88        3.39      1.30 o 
  -1   7   2        2.96        4.54      1.26 o 
   0   7   2       39.12       34.18      2.74 o 
   1   7   2        0.15       -0.17      0.92 o 
   2   7   2       19.05       22.06      2.17 o 
   3   7   2       29.88       30.20      3.08 o 
   4   7   2       12.10       11.86      2.47 o 
   5   7   2        9.41       10.13      2.11 o 
   6   7   2        0.28        0.20      1.99 o 
   7   7   2        4.06        4.01      4.11 o 
   8   7   2        0.55        1.38      3.89 o 
  -7   8   2        0.40        0.12      5.03 o 
  -6   8   2        6.51        1.49      3.57 o 
  -5   8   2        0.01        3.44      3.01 o 
  -4   8   2        3.15        2.09      1.86 o 
  -3   8   2       22.14       22.80      2.41 o 
  -2   8   2        0.25       -1.08      1.26 o 
  -1   8   2        2.00        1.43      1.31 o 
   0   8   2        7.58        8.40      1.34 o 
   1   8   2        0.22       -0.34      1.19 o 
   2   8   2       29.13       28.49      2.30 o 
   3   8   2        5.36        4.17      1.82 o 
   4   8   2        1.51        1.89      1.80 o 
   5   8   2        0.16        1.46      1.97 o 
   6   8   2        6.10        5.27      3.29 o 
   7   8   2        0.05       -2.74      3.42 o 
  -6   9   2        0.20        2.68      4.95 o 
  -5   9   2        0.45        0.00      3.16 o 
  -4   9   2        7.24        6.72      2.13 o 
  -3   9   2        3.01        3.71      2.00 o 
  -2   9   2        4.65        4.87      1.66 o 
  -1   9   2        0.26        0.44      1.58 o 
   0   9   2        0.53       -0.46      1.46 o 
   1   9   2        3.60        1.12      1.74 o 
   2   9   2       26.79       25.16      2.38 o 
   3   9   2        0.08       -1.63      1.80 o 
   4   9   2        1.61        2.76      2.72 o 
   5   9   2        4.61        6.86      3.00 o 
   6   9   2        0.77       -0.86      2.87 o 
  -5  10   2        1.95        0.03      4.60 o 
  -4  10   2        1.11       -0.43      2.26 o 
  -3  10   2        0.63        1.72      2.12 o 
  -2  10   2        1.99        3.19      1.80 o 
  -1  10   2        0.18       -1.14      1.61 o 
   0  10   2        1.48        0.93      1.77 o 
   1  10   2        0.26       -2.66      4.15 o 
   2  10   2        0.67        2.27      2.17 o 
   3  10   2       24.58       27.41      7.00 o 
   4  10   2        3.57        1.56      3.50 o 
   5  10   2        4.55        1.70      3.39 o 
   6  10   2        0.61        0.21      3.38 o 
  -4  11   2        0.56       -1.85      4.77 o 
  -3  11   2        0.01        2.34      2.31 o 
  -2  11   2        0.02        2.95      2.02 o 
  -1  11   2        7.99        4.98      2.09 o 
   0  11   2        0.35        0.22      1.85 o 
   1  11   2        2.85        9.28      5.05 o 
   2  11   2       52.61       62.86      4.63 o 
   3  11   2        0.01       -1.60      3.09 o 
   4  11   2        1.17       -3.94      5.90 o 
   5  11   2        0.33        1.36      3.86 o 
  -3  12   2        1.03        2.63      3.06 o 
  -2  12   2       12.30       13.98      6.58 o 
  -1  12   2        1.63        3.60      2.35 o 
   0  12   2        3.53        7.89      3.04 o 
   1  12   2       14.02       10.79      3.63 o 
   2  12   2        0.47        5.77      3.05 o 
   3  12   2        0.31        1.00      4.03 o 
   0  13   2        0.00        1.28      3.18 o 
   1  13   2        0.13       -1.85      6.10 o 
  -1 -12   3        0.08        2.75      4.77 o 
   0 -12   3        0.01        0.63      5.68 o 
   1 -12   3        0.00        0.38      3.95 o 
  -3 -11   3        0.29        5.57      6.79 o 
  -2 -11   3        0.08        1.14      3.42 o 
  -1 -11   3        0.12        0.99      4.21 o 
   0 -11   3        0.01       -3.10      3.10 o 
   1 -11   3        0.25        2.68      3.12 o 
   2 -11   3        2.90        2.26      3.66 o 
   3 -11   3        0.00        3.54      2.85 o 
  -4 -10   3        0.15       -0.79      2.82 o 
  -3 -10   3        0.00       -2.14      3.52 o 
  -2 -10   3        0.00        1.64      2.85 o 
  -1 -10   3        2.03        5.85      2.48 o 
   0 -10   3        0.10       -1.15      2.58 o 
   1 -10   3       13.28       16.66      8.60 o 
   2 -10   3        0.05        0.08      2.26 o 
   3 -10   3       14.36       18.83      3.08 o 
   4 -10   3       15.61       21.25      6.13 o 
  -5  -9   3        7.42        5.08      3.01 o 
  -4  -9   3        0.07       -0.98      2.58 o 
  -3  -9   3        9.23       10.92      2.25 o 
  -2  -9   3       12.22        9.47      3.94 o 
  -1  -9   3        1.78        1.56      1.97 o 
   0  -9   3       13.43       13.44      2.28 o 
   1  -9   3        0.02        0.64      1.76 o 
   2  -9   3        5.07        6.37      2.39 o 
   3  -9   3        7.71       10.81      4.58 o 
   4  -9   3        2.57        3.13      4.77 o 
   5  -9   3        0.01        2.82      5.16 o 
   6  -9   3        0.01        4.56      6.41 o 
  -6  -8   3       32.47       35.66      4.52 o 
  -5  -8   3        2.37        8.01      4.67 o 
  -4  -8   3       10.01       10.98      2.76 o 
  -3  -8   3        6.70        7.53      1.91 o 
  -2  -8   3        2.64        2.27      1.73 o 
  -1  -8   3        0.01       -0.51      1.62 o 
   0  -8   3        0.45        2.46      2.07 o 
   1  -8   3        2.61        1.33      1.40 o 
   2  -8   3        0.00        0.19      1.84 o 
   3  -8   3        2.48        1.20      1.77 o 
   4  -8   3        0.02       -3.27      3.52 o 
   5  -8   3        3.41       -4.15      4.18 o 
   6  -8   3        1.59        2.40      5.54 o 
  -7  -7   3       15.55       14.15      4.30 o 
  -6  -7   3       10.42       15.32      3.24 o 
  -5  -7   3        8.41       10.36      2.59 o 
  -4  -7   3        0.18        2.93      1.72 o 
  -3  -7   3        0.24        2.20      1.51 o 
  -2  -7   3        1.92        0.36      1.49 o 
  -1  -7   3        0.12       -1.13      1.13 o 
   0  -7   3        7.12        9.70      1.73 o 
   1  -7   3       21.65       22.11      1.89 o 
   2  -7   3       10.98       11.45      3.74 o 
   3  -7   3        0.06        1.14      1.63 o 
   4  -7   3        0.01        6.76      4.08 o 
   5  -7   3        1.81       -2.06      3.87 o 
   6  -7   3        1.21       -3.52      4.63 o 
   7  -7   3        0.32       -4.32      5.26 o 
  -7  -6   3        5.38        4.55      2.86 o 
  -6  -6   3        0.09       -2.21      2.21 o 
  -5  -6   3        0.49        1.14      2.36 o 
  -4  -6   3        3.47        0.06      1.49 o 
  -3  -6   3        1.48       -0.43      1.36 o 
  -2  -6   3       10.17        7.55      1.48 o 
  -1  -6   3        0.67        1.72      1.21 o 
   0  -6   3        3.68        2.31      0.94 o 
   1  -6   3        0.64        0.84      1.04 o 
   2  -6   3       33.94       33.03      2.26 o 
   3  -6   3        2.07        6.25      2.28 o 
   4  -6   3       12.85       14.11      4.56 o 
   5  -6   3        0.49        3.07      4.11 o 
   6  -6   3        0.47       -3.76      4.28 o 
   7  -6   3        0.88       -1.22      5.19 o 
  -8  -5   3        0.12        3.51      3.32 o 
  -7  -5   3        0.46       -1.01      1.94 o 
  -6  -5   3        5.70        6.73      2.16 o 
  -5  -5   3        2.69        3.35      1.61 o 
  -4  -5   3        0.03        0.28      1.58 o 
  -3  -5   3       17.03       17.09      2.27 o 
  -2  -5   3        0.48        0.83      0.96 o 
  -1  -5   3       60.23       75.00      2.28 o 
   0  -5   3        8.78        6.71      1.20 o 
   1  -5   3        4.50        4.06      0.88 o 
   2  -5   3        1.13        1.45      0.94 o 
   3  -5   3        0.34       -2.06      2.06 o 
   4  -5   3       92.83      117.91      9.72 o 
   5  -5   3        0.07        0.87      3.59 o 
   6  -5   3        9.13        8.12      5.05 o 
   7  -5   3       17.19       28.88      7.35 o 
   8  -5   3        1.37       -2.33      5.82 o 
  -8  -4   3        0.04        1.12      2.62 o 
  -7  -4   3        3.45        1.36      1.89 o 
  -6  -4   3        2.59        0.58      1.61 o 
  -5  -4   3        4.28        5.02      2.70 o 
  -4  -4   3        0.04       -1.05      1.05 o 
  -3  -4   3        9.96       10.91      1.25 o 
  -2  -4   3        2.48        3.46      0.89 o 
  -1  -4   3        7.05        6.16      0.95 o 
   0  -4   3       43.57       43.03      1.39 o 
   1  -4   3      243.55      236.49      4.88 o 
   2  -4   3       84.98       80.10      2.15 o 
   3  -4   3      165.42      171.59      7.58 o 
   4  -4   3      105.41      101.19      8.60 o 
   5  -4   3        0.02        1.43      3.48 o 
   6  -4   3        3.32        1.18      4.46 o 
   7  -4   3       30.94       36.23      7.56 o 
   8  -4   3        2.21        1.18      6.17 o 
  -8  -3   3        2.15        3.87      2.59 o 
  -7  -3   3        0.65        0.58      2.03 o 
  -6  -3   3        0.71        1.11      1.76 o 
  -5  -3   3        2.89        3.64      1.62 o 
  -4  -3   3        1.57        0.71      1.71 o 
  -3  -3   3        1.04       -0.29      0.82 o 
  -2  -3   3       54.19       50.38      1.86 o 
  -1  -3   3      107.34       94.05      2.35 o 
   0  -3   3       95.91       99.49      2.23 o 
   1  -3   3      528.37      490.58      9.98 o 
   2  -3   3      166.89      168.20      4.24 o 
   3  -3   3        3.14        2.47      0.83 o 
   4  -3   3       29.98       35.30      2.62 o 
   5  -3   3        0.03       -2.75      2.75 o 
   6  -3   3        8.31        7.63      4.88 o 
   7  -3   3        0.06        2.79      5.12 o 
   8  -3   3        6.18        0.73      5.61 o 
  -8  -2   3        0.21       -1.88      2.90 o 
  -7  -2   3        9.21       12.42      3.25 o 
  -6  -2   3        4.91        2.01      1.82 o 
  -5  -2   3        2.50        0.92      2.65 o 
  -4  -2   3      134.90      142.80      5.21 o 
  -3  -2   3      130.37      135.20      5.07 o 
  -2  -2   3        0.13        0.39      0.68 o 
  -1  -2   3       58.54       50.42      2.77 o 
   0  -2   3     3283.72     2969.85     64.25 o 
   1  -2   3       57.55       52.17      1.65 o 
   2  -2   3      233.38      223.26      5.62 o 
   3  -2   3       33.23       33.71      1.37 o 
   4  -2   3       25.61       24.29      1.28 o 
   5  -2   3        0.71       -1.58      1.95 o 
   6  -2   3       27.24       25.46      5.68 o 
   7  -2   3       11.18       17.38      5.61 o 
   8  -2   3        3.14        5.40      5.64 o 
   9  -2   3       14.39       20.10      5.89 o 
  -8  -1   3        6.13        5.82      3.06 o 
  -7  -1   3        5.81        4.34      4.13 o 
  -6  -1   3       49.92       35.51      3.79 o 
  -5  -1   3        0.08       -0.75      1.27 o 
  -4  -1   3      606.30      655.56     14.22 o 
  -3  -1   3        0.00        0.36      0.64 o 
  -2  -1   3      385.40      390.86      6.96 o 
  -1  -1   3      431.25      430.31      8.82 o 
   0  -1   3      163.73      119.78      2.84 o 
   1  -1   3      208.58      216.85      5.25 o 
   2  -1   3       74.27       69.66      2.25 o 
   3  -1   3      478.76      509.39      9.05 o 
   4  -1   3       18.47       16.73      1.13 o 
   5  -1   3        7.50        7.80      1.88 o 
   6  -1   3        7.55        8.95      3.05 o 
   7  -1   3        0.02       -1.88      4.25 o 
   8  -1   3       24.71       28.60      5.89 o 
   9  -1   3        0.03       -2.93      4.53 o 
  -9   0   3        1.57       -2.96      5.96 o 
  -8   0   3        3.61        3.73      3.12 o 
  -7   0   3       46.07       37.07      4.23 o 
  -6   0   3        1.71        1.97      2.23 o 
  -5   0   3       14.12       19.31      2.02 o 
  -4   0   3        0.08        0.17      0.78 o 
  -3   0   3       10.05        8.14      0.79 o 
  -2   0   3      829.90      886.95     13.88 o 
  -1   0   3     1136.47     1043.33     17.35 o 
   0   0   3      248.26      212.39      4.09 o 
   1   0   3        0.00       -0.39      0.39 o 
   2   0   3     2506.45     2568.50     37.62 o 
   3   0   3       23.87       28.56      1.13 o 
   4   0   3       39.94       51.13      1.88 o 
   5   0   3        4.12        1.63      1.17 o 
   6   0   3       14.70       21.11      2.19 o 
   7   0   3        0.77       -0.85      2.14 o 
   8   0   3        3.16        2.67      2.80 o 
   9   0   3        6.76       13.62      5.68 o 
  -9   1   3        6.96        8.15      6.37 o 
  -8   1   3       15.54       13.33      3.49 o 
  -7   1   3        0.63        0.39      2.51 o 
  -6   1   3       31.20       28.11      4.53 o 
  -5   1   3        3.08        2.16      1.52 o 
  -4   1   3        9.59       13.44      1.18 o 
  -3   1   3       33.18       37.87      1.37 o 
  -2   1   3     1710.19     1863.87     27.02 o 
  -1   1   3       23.64       26.25      0.92 o 
   0   1   3       90.02       83.05      3.40 o 
   1   1   3        8.72       10.87      0.97 o 
   2   1   3       44.06       44.81      1.85 o 
   3   1   3       42.13       54.69      1.27 o 
   4   1   3        2.97        2.94      0.68 o 
   5   1   3      671.63      828.63     14.70 o 
   6   1   3      268.76      312.59      7.68 o 
   7   1   3       60.33       70.07      4.46 o 
   8   1   3       26.04       35.78      3.92 o 
  -8   2   3        2.41        3.48      3.14 o 
  -7   2   3        0.34        0.61      2.38 o 
  -6   2   3       38.08       34.60      3.87 o 
  -5   2   3        1.20       -0.32      1.42 o 
  -4   2   3        1.39        2.70      0.93 o 
  -3   2   3        1.54        2.66      0.61 o 
  -2   2   3        0.53        0.22      0.45 o 
  -1   2   3       96.87       96.00      2.06 o 
   0   2   3       10.88        8.77      0.56 o 
   1   2   3      425.86      391.52      8.62 o 
   2   2   3      283.68      326.10      4.77 o 
   3   2   3        3.17        2.61      0.56 o 
   4   2   3       74.24       99.64      2.66 o 
   5   2   3       26.78       32.14      1.55 o 
   6   2   3      913.42     1060.65     24.40 o 
   7   2   3       27.40       27.61      2.78 o 
   8   2   3        2.98        3.92      3.45 o 
   9   2   3       13.04       12.05      4.53 o 
  -8   3   3        1.43       -0.98      3.00 o 
  -7   3   3        1.78       -2.47      2.47 o 
  -6   3   3        7.21       10.09      2.26 o 
  -5   3   3        7.38        7.98      1.90 o 
  -4   3   3       62.20       65.68      4.63 o 
  -3   3   3        9.66        9.96      0.78 o 
  -2   3   3      806.39      908.69     14.21 o 
  -1   3   3       91.54       82.92      2.05 o 
   0   3   3     1736.14     1621.32     26.81 o 
   1   3   3      682.55      802.61     12.61 o 
   2   3   3      395.48      431.49      6.93 o 
   3   3   3     2209.53     2607.95     33.14 o 
   4   3   3        0.19        2.30      0.65 o 
   5   3   3     1058.03     1170.96     17.74 o 
   6   3   3       16.55       16.20      1.92 o 
   7   3   3       36.55       38.84      3.75 o 
   8   3   3       13.09       15.93      4.21 o 
   9   3   3        0.19       -0.01      3.93 o 
  -8   4   3        5.05        2.33      4.18 o 
  -7   4   3        3.47        1.73      2.34 o 
  -6   4   3       26.86       27.44      4.40 o 
  -5   4   3        0.16       -1.24      1.57 o 
  -4   4   3      104.88      111.73      3.64 o 
  -3   4   3      104.00      110.40      4.62 o 
  -2   4   3        4.56        4.18      0.61 o 
  -1   4   3     1778.24     1939.15     27.76 o 
   0   4   3       53.10       61.80      1.61 o 
   1   4   3      471.70      517.12      8.04 o 
   2   4   3      680.75      826.78     12.74 o 
   3   4   3       44.30       43.64      2.15 o 
   4   4   3       41.73       36.01      1.39 o 
   5   4   3        4.03        3.24      1.53 o 
   6   4   3        6.05        6.96      1.92 o 
   7   4   3        1.30        3.48      2.36 o 
   8   4   3       16.25       12.99      3.19 o 
   9   4   3        0.18       -3.30      3.74 o 
  -8   5   3        0.10        0.31      3.45 o 
  -7   5   3        0.00       -1.54      2.38 o 
  -6   5   3        5.43        6.91      2.31 o 
  -5   5   3      203.31      217.57      7.72 o 
  -4   5   3     1066.44     1038.74     32.20 o 
  -3   5   3        0.10        1.82      1.01 o 
  -2   5   3      445.64      490.18      8.12 o 
  -1   5   3        0.60        0.69      0.57 o 
   0   5   3      426.37      454.04      7.63 o 
   1   5   3       52.79       56.15      1.58 o 
   2   5   3        4.47        5.09      0.85 o 
   3   5   3      116.47       98.04      3.00 o 
   4   5   3       15.14       11.94      1.53 o 
   5   5   3        5.80        4.31      1.70 o 
   6   5   3        3.22        2.77      2.08 o 
   7   5   3       36.61       45.43      4.35 o 
   8   5   3        0.39        4.25      2.79 o 
  -8   6   3       26.09       14.39      7.04 o 
  -7   6   3        5.56        8.56      2.92 o 
  -6   6   3       25.38       24.22      3.60 o 
  -5   6   3      157.60      157.29      6.37 o 
  -4   6   3        1.53        0.73      1.37 o 
  -3   6   3       33.10       38.38      2.60 o 
  -2   6   3        0.15        0.34      0.81 o 
  -1   6   3      238.76      208.10      5.40 o 
   0   6   3        3.72        3.63      0.72 o 
   1   6   3        3.12        3.89      0.79 o 
   2   6   3      115.52      115.22      3.21 o 
   3   6   3       18.24       18.04      1.67 o 
   4   6   3       21.40       20.79      2.31 o 
   5   6   3        0.29       -1.09      1.51 o 
   6   6   3       16.54       21.74      2.84 o 
   7   6   3        2.61        5.92      4.61 o 
   8   6   3        0.55       -2.23      2.70 o 
  -7   7   3        0.38       -0.39      3.02 o 
  -6   7   3        2.23        5.74      3.05 o 
  -5   7   3       26.89       27.81      3.24 o 
  -4   7   3        9.42        7.76      1.92 o 
  -3   7   3       16.60       19.09      2.19 o 
  -2   7   3       25.22       25.97      2.41 o 
  -1   7   3        0.55       -0.02      0.90 o 
   0   7   3        2.14        2.45      0.92 o 
   1   7   3        6.51        6.16      1.27 o 
   2   7   3      107.04      104.83      2.99 o 
   3   7   3       41.57       41.45      3.42 o 
   4   7   3        3.57        2.45      1.68 o 
   5   7   3        5.67        6.71      2.00 o 
   6   7   3        0.55        0.32      1.99 o 
   7   7   3        8.65        3.64      2.77 o 
   8   7   3        0.00        2.35      3.84 o 
  -7   8   3        0.65        2.11      3.93 o 
  -6   8   3        5.58        9.75      3.04 o 
  -5   8   3        1.80        2.17      2.37 o 
  -4   8   3        2.57        2.58      1.84 o 
  -3   8   3        1.43        0.73      1.58 o 
  -2   8   3        5.31        4.03      1.47 o 
  -1   8   3       32.27       35.42      4.37 o 
   0   8   3        0.01       -0.85      1.00 o 
   1   8   3        3.73        1.92      1.21 o 
   2   8   3        9.95        6.06      1.69 o 
   3   8   3        0.74        2.36      1.77 o 
   4   8   3        1.23        0.65      1.74 o 
   5   8   3        6.51        4.75      2.08 o 
   6   8   3        0.38       -2.04      2.04 o 
   7   8   3        0.91        2.57      3.02 o 
  -6   9   3        0.01        0.38      3.18 o 
  -5   9   3        7.73        6.36      3.97 o 
  -4   9   3        1.29        2.28      2.19 o 
  -3   9   3        1.12        2.15      1.76 o 
  -2   9   3       27.31       25.69      2.42 o 
  -1   9   3        0.08       -1.37      1.37 o 
   0   9   3       11.32       12.38      2.14 o 
   1   9   3        5.72        5.14      1.49 o 
   2   9   3      152.89      142.52      5.80 o 
   3   9   3       14.61       15.60      2.60 o 
   4   9   3        8.01        8.10      3.12 o 
   5   9   3       26.32       25.37      3.21 o 
   6   9   3        0.18       -2.22      2.22 o 
  -5  10   3        0.34        1.75      3.80 o 
  -4  10   3        0.08       -0.56      2.22 o 
  -3  10   3        1.60        2.45      2.19 o 
  -2  10   3        5.47        3.28      1.86 o 
  -1  10   3       25.00       23.52      2.55 o 
   0  10   3        3.10        3.55      1.89 o 
   1  10   3      280.62      319.67      8.69 o 
   2  10   3        0.02        0.29      1.65 o 
   3  10   3        3.64        2.85      2.87 o 
   4  10   3        0.09        0.04      2.21 o 
   5  10   3        2.00        4.86      3.46 o 
   6  10   3        0.18        0.67      3.98 o 
  -4  11   3        0.09        0.69      2.59 o 
  -3  11   3        6.66        7.38      2.65 o 
  -2  11   3        8.35        4.97      2.19 o 
  -1  11   3        4.66        5.31      2.42 o 
   0  11   3       27.27       30.04      3.24 o 
   1  11   3       10.07       11.34      3.09 o 
   2  11   3        4.00        4.08      2.65 o 
   3  11   3        0.34       -1.68      3.26 o 
   4  11   3        0.18       -3.31      3.31 o 
   5  11   3        0.04        2.06      3.91 o 
  -3  12   3        0.94        4.17      3.36 o 
  -2  12   3        1.46        4.55      2.61 o 
  -1  12   3        3.94       10.02      2.53 o 
   0  12   3        0.90        0.84      3.01 o 
   1  12   3        2.22        4.94      3.16 o 
   2  12   3        0.08       -3.52      5.50 o 
   3  12   3        4.43        6.96      4.31 o 
   0  13   3        0.08        4.48      5.03 o 
   1  13   3        0.00       -1.78      6.17 o 
  -2 -11   4        0.85        0.18      3.25 o 
  -1 -11   4        0.41       -2.32      2.91 o 
   0 -11   4        0.36        4.98      4.68 o 
   1 -11   4        0.03       -1.06      4.89 o 
   2 -11   4        1.19       -0.24      3.73 o 
   3 -11   4        0.98        0.70      3.48 o 
  -4 -10   4        2.60        7.31      5.16 o 
  -3 -10   4        1.20       -2.83      2.97 o 
  -2 -10   4        7.20        4.58      3.50 o 
  -1 -10   4        0.06       -1.78      2.32 o 
   0 -10   4        0.52        2.08      2.88 o 
   1 -10   4        6.23        4.50      2.93 o 
   2 -10   4        0.02       -2.61      3.13 o 
   3 -10   4        3.45        2.65      2.54 o 
   4 -10   4        3.67        4.88      4.98 o 
  -5  -9   4       12.45        8.65      3.14 o 
  -4  -9   4        0.38        0.86      3.35 o 
  -3  -9   4       18.58       18.30      3.56 o 
  -2  -9   4        0.26        2.54      2.76 o 
  -1  -9   4        0.63        0.08      2.02 o 
   0  -9   4        7.98        8.33      2.30 o 
   1  -9   4        0.08        2.04      2.40 o 
   2  -9   4        0.05        0.49      2.04 o 
   3  -9   4        0.05        1.57      2.14 o 
   4  -9   4        4.66        6.20      4.81 o 
   5  -9   4        0.00       -4.08      4.67 o 
  -6  -8   4       18.41       19.61      3.79 o 
  -5  -8   4        0.31       -0.58      2.35 o 
  -4  -8   4       10.88       11.30      2.76 o 
  -3  -8   4        0.29        3.54      1.77 o 
  -2  -8   4        0.37       -0.77      2.19 o 
  -1  -8   4        0.05       -1.13      1.68 o 
   0  -8   4        2.30        2.37      1.75 o 
   1  -8   4        0.61        1.03      1.43 o 
   2  -8   4        0.03       -0.33      1.87 o 
   3  -8   4        0.10       -1.47      2.91 o 
   4  -8   4        0.69        7.00      4.49 o 
   5  -8   4        0.03       -0.63      4.70 o 
   6  -8   4        1.18       -2.68      5.22 o 
  -6  -7   4        0.66        1.33      2.60 o 
  -5  -7   4        0.56        1.35      1.98 o 
  -4  -7   4        0.01       -0.98      1.58 o 
  -3  -7   4        1.83        2.68      1.54 o 
  -2  -7   4        0.21        1.28      1.47 o 
  -1  -7   4        0.39        0.51      1.56 o 
   0  -7   4        0.12        1.42      1.56 o 
   1  -7   4        7.05        7.92      1.56 o 
   2  -7   4       25.34       29.48      4.58 o 
   3  -7   4        2.60        3.22      1.92 o 
   4  -7   4        0.31        3.13      4.04 o 
   5  -7   4        0.00        0.80      4.25 o 
   6  -7   4        0.47        1.25      4.95 o 
   7  -7   4        4.00        1.01      6.34 o 
  -7  -6   4        0.81        1.09      2.74 o 
  -6  -6   4        0.21       -1.27      2.19 o 
  -5  -6   4        1.40        3.51      2.97 o 
  -4  -6   4        0.67        1.90      1.58 o 
  -3  -6   4        0.30       -1.25      1.25 o 
  -2  -6   4       25.88       30.45      2.19 o 
  -1  -6   4        1.81        1.71      1.08 o 
   0  -6   4        0.19        1.66      1.44 o 
   1  -6   4        0.44       -0.52      1.09 o 
   2  -6   4        1.86        0.86      1.47 o 
   3  -6   4        0.68       -1.04      2.65 o 
   4  -6   4        1.05       -1.74      3.31 o 
   5  -6   4        0.77       -2.02      3.73 o 
   6  -6   4        0.31       -1.08      4.81 o 
   7  -6   4       30.29       48.87      9.13 o 
  -7  -5   4        0.51        1.19      2.08 o 
  -6  -5   4        4.89        3.45      2.04 o 
  -5  -5   4        0.19       -0.06      1.59 o 
  -4  -5   4        0.36        1.83      1.42 o 
  -3  -5   4        0.06       -0.54      1.00 o 
  -2  -5   4        1.32        0.30      0.99 o 
  -1  -5   4       12.62       14.70      1.50 o 
   0  -5   4       67.43       74.35      2.36 o 
   1  -5   4      113.46      110.20      3.26 o 
   2  -5   4        7.83        7.45      1.27 o 
   3  -5   4       41.32       35.36      5.05 o 
   4  -5   4      124.21      131.88      9.89 o 
   5  -5   4        3.51        1.15      3.94 o 
   6  -5   4       39.38       33.89      6.83 o 
   7  -5   4        3.16        9.30      6.06 o 
   8  -5   4        2.28       -4.60      5.68 o 
  -8  -4   4        0.42       -1.14      2.55 o 
  -7  -4   4        0.03        1.06      1.88 o 
  -6  -4   4        2.51        1.32      1.74 o 
  -5  -4   4        0.19       -0.74      2.09 o 
  -4  -4   4        4.34        5.19      1.60 o 
  -3  -4   4        2.00        1.27      0.99 o 
  -2  -4   4      134.93      142.53      3.36 o 
  -1  -4   4        0.46        1.39      0.67 o 
   0  -4   4     3753.52     3728.40     56.17 o 
   1  -4   4       19.20       19.66      4.10 o 
   2  -4   4      197.00      205.36      4.88 o 
   3  -4   4       73.02       87.27      3.82 o 
   4  -4   4        0.09        0.84      2.89 o 
   5  -4   4        1.89       -2.72      3.38 o 
   6  -4   4       21.90       28.18      6.27 o 
   7  -4   4        0.41       -0.45      5.43 o 
   8  -4   4        0.01        0.10      5.99 o 
  -8  -3   4        0.08        1.82      3.52 o 
  -7  -3   4        0.17       -1.90      2.02 o 
  -6  -3   4        8.11        5.99      2.08 o 
  -5  -3   4        0.00       -0.38      1.50 o 
  -4  -3   4      107.18      105.65      4.66 o 
  -3  -3   4      105.17      104.18      3.24 o 
  -2  -3   4       11.00       10.33      1.25 o 
  -1  -3   4     1879.05     1850.21     25.28 o 
   0  -3   4       15.84       21.38      1.17 o 
   1  -3   4      219.03      220.30      5.00 o 
   2  -3   4        0.04       -0.23      0.68 o 
   3  -3   4       11.52       16.13      1.75 o 
   4  -3   4        3.65        5.95      1.45 o 
   5  -3   4        3.61        2.23      4.01 o 
   6  -3   4       58.68       76.91      8.99 o 
   7  -3   4        0.60       -1.64      4.67 o 
   8  -3   4       10.74       10.90      6.44 o 
  -8  -2   4        0.15       -2.02      4.58 o 
  -7  -2   4       95.65       68.42      5.73 o 
  -6  -2   4        0.35       -0.99      1.56 o 
  -5  -2   4        0.05        1.03      1.98 o 
  -4  -2   4       88.12       95.35      4.29 o 
  -3  -2   4       25.59       25.05      1.55 o 
  -2  -2   4      240.63      232.65      4.97 o 
  -1  -2   4        0.45       -0.30      0.51 o 
   0  -2   4      206.15      155.79      3.38 o 
   1  -2   4       19.48       20.82      1.10 o 
   2  -2   4      272.91      311.10      7.59 o 
   3  -2   4       38.41       39.52      3.61 o 
   4  -2   4        0.36       -0.75      0.79 o 
   5  -2   4        0.57        1.81      3.41 o 
   6  -2   4        0.60       -3.97      3.97 o 
   7  -2   4        0.12       -0.24      4.32 o 
   8  -2   4        1.63       -0.07      5.16 o 
  -8  -1   4       19.27       12.96      3.94 o 
  -7  -1   4        0.61       -2.27      2.27 o 
  -6  -1   4       12.89       10.68      2.15 o 
  -5  -1   4        7.87        8.09      2.11 o 
  -4  -1   4       12.30        7.55      2.36 o 
  -3  -1   4       15.67       14.05      1.26 o 
  -2  -1   4      193.37      200.81      3.74 o 
  -1  -1   4      474.94      468.74      7.60 o 
   0  -1   4       99.63       79.04      1.97 o 
   1  -1   4       38.34       43.56      1.35 o 
   2  -1   4        2.47        2.35      0.71 o 
   3  -1   4       16.43       15.22      0.83 o 
   4  -1   4       32.79       28.40      1.28 o 
   5  -1   4       77.06       77.05      4.43 o 
   6  -1   4       27.55       30.30      6.13 o 
   7  -1   4        3.94        4.35      4.53 o 
   8  -1   4        0.12        0.56      4.84 o 
   9  -1   4        0.39       -1.43      4.91 o 
  -8   0   4       12.86       12.52      3.74 o 
  -7   0   4        0.57       -1.82      2.51 o 
  -6   0   4        0.18        0.62      3.76 o 
  -5   0   4       94.42       85.39      5.00 o 
  -4   0   4        1.80        0.56      0.97 o 
  -3   0   4      183.05      158.24      3.20 o 
  -2   0   4      320.57      315.26      5.43 o 
  -1   0   4       22.88       23.27      1.12 o 
   0   0   4      116.35      131.70      2.61 o 
   1   0   4       95.63       84.50      3.05 o 
   2   0   4      367.35      392.81      6.95 o 
   3   0   4        0.22       -0.09      0.48 o 
   4   0   4        0.65        1.01      0.66 o 
   5   0   4      117.19      119.16      3.42 o 
   6   0   4       62.50       76.23      5.23 o 
   7   0   4      122.94      145.59      8.24 o 
   8   0   4        3.31        6.65      4.32 o 
   9   0   4       11.68       15.61      5.85 o 
  -8   1   4        0.36       -2.68      2.68 o 
  -7   1   4        0.01       -1.85      2.28 o 
  -6   1   4       84.49       88.01      5.72 o 
  -5   1   4        0.02        0.09      1.72 o 
  -4   1   4       21.65       23.03      1.85 o 
  -3   1   4       11.84       10.75      1.10 o 
  -2   1   4        5.39        3.66      0.61 o 
  -1   1   4       60.75       51.74      1.34 o 
   0   1   4       97.76       76.85      2.77 o 
   1   1   4     1116.46     1000.10     19.54 o 
   2   1   4        1.06        0.60      0.46 o 
   3   1   4       88.39      109.35      2.13 o 
   4   1   4        8.95        9.26      0.84 o 
   5   1   4      103.00      115.56      2.92 o 
   6   1   4      535.16      613.30     13.41 o 
   7   1   4       20.42       24.02      2.77 o 
   8   1   4       13.63       28.88      5.64 o 
  -8   2   4        1.33        5.45      3.25 o 
  -7   2   4        4.33        1.35      2.58 o 
  -6   2   4        5.74        4.50      3.17 o 
  -5   2   4       54.42       49.52      3.23 o 
  -4   2   4        0.03        1.52      0.92 o 
  -3   2   4      305.78      317.53      6.07 o 
  -2   2   4       70.53       68.06      1.72 o 
  -1   2   4      198.61      171.75      3.36 o 
   0   2   4     1233.38     1173.15     19.13 o 
   1   2   4      310.30      316.37      6.07 o 
   2   2   4     1892.21     2182.22     33.68 o 
   3   2   4       86.40       85.77      2.95 o 
   4   2   4      223.44      275.92      4.64 o 
   5   2   4      139.24      175.01      6.23 o 
   6   2   4       16.18       13.18      1.75 o 
   7   2   4       26.50       31.48      3.67 o 
   8   2   4        4.99        6.24      3.71 o 
  -8   3   4        0.94       -0.27      3.23 o 
  -7   3   4        6.55        2.07      2.77 o 
  -6   3   4       23.38       26.34      2.95 o 
  -5   3   4        3.80        6.18      1.88 o 
  -4   3   4      405.91      420.22     10.07 o 
  -3   3   4        1.86        4.04      0.69 o 
  -2   3   4       58.03       57.53      1.60 o 
  -1   3   4      370.80      401.05      6.53 o 
   0   3   4      192.13      221.82      3.84 o 
   1   3   4      707.59      744.92     11.80 o 
   2   3   4      322.28      378.67      6.96 o 
   3   3   4      276.65      305.66      4.77 o 
   4   3   4        0.09       -0.45      0.73 o 
   5   3   4       30.06       42.89      2.36 o 
   6   3   4        1.67       -0.17      1.40 o 
   7   3   4        5.10        4.63      2.27 o 
   8   3   4       19.17       20.86      4.69 o 
   9   3   4        0.04        1.32      4.04 o 
  -8   4   4        6.81        1.18      3.32 o 
  -7   4   4        0.50       -0.31      2.83 o 
  -6   4   4        8.02        7.04      2.26 o 
  -5   4   4      274.10      284.43     11.48 o 
  -4   4   4      248.46      257.38      6.89 o 
  -3   4   4       59.95       73.05      2.58 o 
  -2   4   4        0.80        1.29      0.76 o 
  -1   4   4      296.27      299.66      4.83 o 
   0   4   4      174.81      155.39      3.64 o 
   1   4   4      164.19      162.12      3.15 o 
   2   4   4       17.50       15.40      0.98 o 
   3   4   4       46.80       44.63      1.92 o 
   4   4   4      229.31      238.27      4.71 o 
   5   4   4        1.09       -0.27      0.95 o 
   6   4   4       43.73       50.66      3.40 o 
   7   4   4       14.39       13.38      4.19 o 
   8   4   4        3.24        8.28      3.11 o 
  -8   5   4        0.01        1.60      6.58 o 
  -7   5   4       36.33       40.36      6.73 o 
  -6   5   4       13.17       16.78      2.77 o 
  -5   5   4      316.24      339.53     28.01 o 
  -4   5   4       58.39       57.14      2.81 o 
  -3   5   4        2.75        6.18      1.18 o 
  -2   5   4        0.27        1.32      0.61 o 
  -1   5   4        6.49        4.39      0.62 o 
   0   5   4      185.46      195.86      3.78 o 
   1   5   4        0.61        0.13      0.60 o 
   2   5   4      135.51      134.88      3.22 o 
   3   5   4      100.48       84.17      2.58 o 
   4   5   4       13.09       15.02      1.53 o 
   5   5   4       19.82       21.07      2.43 o 
   6   5   4        0.22       -1.65      1.65 o 
   7   5   4       23.64       27.91      3.78 o 
   8   5   4        0.70        2.03      2.88 o 
  -7   6   4        0.29        0.60      2.71 o 
  -6   6   4       23.45       21.48      3.21 o 
  -5   6   4        3.41        2.14      2.15 o 
  -4   6   4       23.22       23.12      2.11 o 
  -3   6   4       52.94       49.67      2.63 o 
  -2   6   4        2.12        2.96      0.88 o 
  -1   6   4        3.40        1.23      0.61 o 
   0   6   4        5.86        4.50      0.76 o 
   1   6   4        0.28        0.66      0.68 o 
   2   6   4       83.73       76.47      2.58 o 
   3   6   4       61.48       64.87      2.75 o 
   4   6   4        4.73        3.38      1.41 o 
   5   6   4        2.30        1.72      1.64 o 
   6   6   4       27.97       26.79      3.03 o 
   7   6   4        0.06        0.10      3.01 o 
   8   6   4        0.30        3.11      3.09 o 
  -7   7   4        2.62        2.54      2.94 o 
  -6   7   4        0.82        1.12      2.49 o 
  -5   7   4        4.58        2.89      2.29 o 
  -4   7   4       22.15       28.73      2.35 o 
  -3   7   4       14.48       15.79      1.77 o 
  -2   7   4       14.40        9.17      1.84 o 
  -1   7   4        0.87        0.57      0.80 o 
   0   7   4        1.45        0.31      0.78 o 
   1   7   4        3.99        2.74      1.00 o 
   2   7   4      117.96      113.95      3.30 o 
   3   7   4        1.21        3.00      1.51 o 
   4   7   4        5.52        4.37      1.89 o 
   5   7   4        7.89        2.43      1.78 o 
   6   7   4        1.17       -0.16      2.16 o 
   7   7   4        0.02       -1.18      3.96 o 
  -7   8   4        0.56        2.18      4.44 o 
  -6   8   4        0.09       -1.31      3.08 o 
  -5   8   4        5.00        3.63      2.38 o 
  -4   8   4        1.42       -0.64      1.86 o 
  -3   8   4        0.36       -1.91      1.91 o 
  -2   8   4       17.86       15.23      1.95 o 
  -1   8   4        0.75        0.88      1.21 o 
   0   8   4        2.37        1.41      1.08 o 
   1   8   4        7.50        5.34      1.38 o 
   2   8   4        0.57       -0.49      1.19 o 
   3   8   4       69.27       49.25      4.38 o 
   4   8   4       17.47       20.04      3.31 o 
   5   8   4       23.70       18.13      2.79 o 
   6   8   4        0.09       -2.00      2.00 o 
   7   8   4        0.33        2.68      3.02 o 
  -6   9   4        0.01       -1.56      3.85 o 
  -5   9   4        9.86        4.05      2.61 o 
  -4   9   4        0.70       -0.11      2.08 o 
  -3   9   4        1.76        5.29      2.17 o 
  -2   9   4        0.40        0.08      1.62 o 
  -1   9   4       11.66       10.47      1.69 o 
   0   9   4        6.12        2.58      1.59 o 
   1   9   4        3.48        9.28      1.97 o 
   2   9   4      238.21      246.02      6.32 o 
   3   9   4        0.11       -1.40      2.54 o 
   4   9   4        1.56       -0.21      2.03 o 
   5   9   4        3.91        4.79      2.61 o 
   6   9   4        0.25       -0.90      2.38 o 
  -5  10   4        2.30       -0.63      2.58 o 
  -4  10   4        0.60       -0.38      2.28 o 
  -3  10   4        3.20        2.15      2.23 o 
  -2  10   4       37.94       34.16      2.94 o 
  -1  10   4       17.82       17.09      2.22 o 
   0  10   4        8.66        8.70      2.30 o 
   1  10   4      136.72      158.94      5.05 o 
   2  10   4        0.69        0.05      1.62 o 
   3  10   4        6.29        7.11      2.59 o 
   4  10   4        0.01        0.79      2.39 o 
   5  10   4        0.78       -2.47      2.47 o 
   6  10   4        0.03       -1.55      3.74 o 
  -4  11   4        0.28        1.31      2.74 o 
  -3  11   4       22.07       23.61      3.25 o 
  -2  11   4        0.26        1.15      2.23 o 
  -1  11   4        5.10        3.44      2.24 o 
   0  11   4        0.21       -0.02      2.20 o 
   1  11   4        0.82       -0.82      2.60 o 
   2  11   4        0.58       -1.83      1.83 o 
   3  11   4        0.04        2.50      2.54 o 
   4  11   4        0.12       -2.12      2.52 o 
   5  11   4        0.11       -3.51      3.51 o 
  -3  12   4        1.51        3.98      4.37 o 
  -2  12   4        1.03        6.70      2.40 o 
  -1  12   4        0.80        3.30      2.27 o 
   0  12   4        1.51        1.84      3.17 o 
   1  12   4        0.39        5.07      4.30 o 
   2  12   4        0.01        3.50      4.44 o 
   3  12   4        4.27        1.23      4.02 o 
  -1 -11   5        0.46        2.71      3.05 o 
   0 -11   5        1.13       -3.31      3.31 o 
   1 -11   5        0.11       -1.39      3.97 o 
   2 -11   5        0.45       -3.31      3.66 o 
  -3 -10   5        1.30        1.75      5.97 o 
  -2 -10   5        0.69        6.06      3.42 o 
  -1 -10   5        0.10        0.18      2.53 o 
   0 -10   5        0.10        5.52      3.71 o 
   1 -10   5        0.69        2.40      3.59 o 
   2 -10   5        0.34        1.88      3.38 o 
   3 -10   5        0.77        1.12      2.49 o 
  -4  -9   5        0.03        0.01      2.72 o 
  -3  -9   5        0.33       -2.05      2.77 o 
  -2  -9   5        0.09       -2.64      2.64 o 
  -1  -9   5        0.02        0.62      2.25 o 
   0  -9   5        1.28        0.67      2.31 o 
   1  -9   5        2.41        4.88      3.48 o 
   2  -9   5        0.00        1.52      2.26 o 
   3  -9   5        0.06        1.72      2.58 o 
   4  -9   5        0.13       -0.73      4.49 o 
   5  -9   5        0.40       15.12      6.44 o 
  -5  -8   5        0.12       -1.90      2.50 o 
  -4  -8   5        0.03       -2.41      2.41 o 
  -3  -8   5        0.02        2.32      2.47 o 
  -2  -8   5        0.02       -2.51      3.33 o 
  -1  -8   5        0.04       -1.27      1.82 o 
   0  -8   5        0.02        1.38      1.97 o 
   1  -8   5        0.00       -0.58      2.06 o 
   2  -8   5        1.22        2.82      2.82 o 
   3  -8   5        0.95       -0.53      2.09 o 
   4  -8   5        0.67       -0.49      4.04 o 
   5  -8   5        0.01        2.19      5.05 o 
   6  -8   5        0.02       -0.28      5.82 o 
  -6  -7   5        1.99        0.85      3.58 o 
  -5  -7   5        0.13       -1.62      2.16 o 
  -4  -7   5        0.11       -0.51      1.79 o 
  -3  -7   5        1.36        0.63      1.93 o 
  -2  -7   5        0.01        0.23      2.14 o 
  -1  -7   5        8.32       12.50      2.22 o 
   0  -7   5        0.89        1.07      1.75 o 
   1  -7   5        1.57        2.49      1.67 o 
   2  -7   5        0.04        0.25      1.77 o 
   3  -7   5        1.22        0.36      1.76 o 
   4  -7   5        7.86        1.99      3.48 o 
   5  -7   5        0.00       -1.43      4.28 o 
   6  -7   5        1.17       -3.03      5.19 o 
  -6  -6   5        0.06       -2.49      2.57 o 
  -5  -6   5        1.69        2.37      2.11 o 
  -4  -6   5        0.24        1.04      1.44 o 
  -3  -6   5        0.62        1.06      1.43 o 
  -2  -6   5        2.42        5.09      1.54 o 
  -1  -6   5        0.00        1.99      1.88 o 
   0  -6   5        0.03       -0.58      1.59 o 
   1  -6   5       39.61       45.92      2.88 o 
   2  -6   5       15.84       20.13      2.05 o 
   3  -6   5       36.10       42.91      5.96 o 
   4  -6   5       12.61        9.37      4.11 o 
   5  -6   5        0.48        1.53      4.49 o 
   6  -6   5        2.06        0.17      5.40 o 
   7  -6   5        7.37        8.85      6.83 o 
  -7  -5   5        0.13       -0.45      2.19 o 
  -6  -5   5        0.42       -1.36      2.10 o 
  -5  -5   5        0.07       -1.67      1.67 o 
  -4  -5   5        1.00        1.53      1.36 o 
  -3  -5   5        0.48        0.02      1.22 o 
  -2  -5   5        4.16        4.12      1.58 o 
  -1  -5   5       10.36       11.84      1.47 o 
   0  -5   5       37.19       48.08      2.21 o 
   1  -5   5      132.41      135.62      3.84 o 
   2  -5   5       37.83       38.08      2.19 o 
   3  -5   5        4.14        1.94      1.87 o 
   4  -5   5        7.44        6.24      3.69 o 
   5  -5   5        0.06       -3.52      3.52 o 
   6  -5   5        5.69        6.24      5.36 o 
   7  -5   5        0.12       -2.96      5.61 o 
  -7  -4   5        1.02        1.71      2.57 o 
  -6  -4   5        2.00        0.43      1.84 o 
  -5  -4   5        1.61        0.69      3.31 o 
  -4  -4   5       18.05       17.07      1.93 o 
  -3  -4   5       25.76       22.52      1.82 o 
  -2  -4   5        0.60       -0.87      0.87 o 
  -1  -4   5        1.66        2.43      0.81 o 
   0  -4   5      677.19      686.39     12.79 o 
   1  -4   5       13.94       12.91      1.66 o 
   2  -4   5       72.16       78.11      3.82 o 
   3  -4   5        6.76        4.77      2.09 o 
   4  -4   5        4.08        3.24      3.55 o 
   5  -4   5        1.72       -3.10      3.10 o 
   6  -4   5        4.56       -3.97      3.97 o 
   7  -4   5        0.57        3.69      5.54 o 
   8  -4   5        1.65        7.77      6.72 o 
  -8  -3   5        0.79       -1.25      7.00 o 
  -7  -3   5        0.20       -1.78      2.28 o 
  -6  -3   5       20.99       20.66      3.08 o 
  -5  -3   5        0.00        1.85      1.88 o 
  -4  -3   5      118.39      118.39      4.14 o 
  -3  -3   5        4.58        5.06      1.53 o 
  -2  -3   5       79.35       86.89      3.75 o 
  -1  -3   5      260.03      260.36      4.73 o 
   0  -3   5       35.37       29.73      1.67 o 
   1  -3   5        7.52       11.37      1.10 o 
   2  -3   5       15.39       16.25      1.17 o 
   3  -3   5       58.95       57.71      3.03 o 
   4  -3   5        1.59       -0.26      2.08 o 
   5  -3   5        0.10       -1.74      3.38 o 
   6  -3   5        1.47       -4.04      4.04 o 
   7  -3   5        0.01       -0.03      4.91 o 
   8  -3   5       11.76       12.02      6.20 o 
  -8  -2   5        1.10       -1.27      3.52 o 
  -7  -2   5       28.90       34.95      7.40 o 
  -6  -2   5        1.88       -0.82      1.98 o 
  -5  -2   5        4.31        2.12      1.76 o 
  -4  -2   5        8.92        9.42      1.48 o 
  -3  -2   5        4.34        1.47      0.97 o 
  -2  -2   5       83.60       92.64      2.48 o 
  -1  -2   5      118.68      113.82      2.34 o 
   0  -2   5       57.49       49.97      2.91 o 
   1  -2   5        0.65        1.03      0.66 o 
   2  -2   5      277.44      263.18      6.67 o 
   3  -2   5       14.01       14.93      1.45 o 
   4  -2   5        3.16        1.87      0.92 o 
   5  -2   5        0.23        1.40      3.22 o 
   6  -2   5        6.53        8.85      4.95 o 
   7  -2   5        0.22       -1.85      4.56 o 
   8  -2   5        2.69       -1.81      4.95 o 
  -8  -1   5       11.25       10.47      4.28 o 
  -7  -1   5        0.18       -2.83      3.66 o 
  -6  -1   5        8.26        4.87      2.00 o 
  -5  -1   5        0.34        1.45      1.74 o 
  -4  -1   5        4.25        4.72      1.56 o 
  -3  -1   5       17.43       17.17      1.37 o 
  -2  -1   5      324.63      335.50      5.51 o 
  -1  -1   5       25.15       22.34      0.97 o 
   0  -1   5        0.05       -0.02      0.51 o 
   1  -1   5       16.94       11.00      0.88 o 
   2  -1   5        7.52        7.44      0.97 o 
   3  -1   5       35.56       26.99      1.31 o 
   4  -1   5        8.45        7.78      1.06 o 
   5  -1   5      205.46      209.50      7.07 o 
   6  -1   5      140.77      142.78     10.97 o 
   7  -1   5       20.30       13.77      4.25 o 
   8  -1   5        8.94       11.06      4.53 o 
  -8   0   5        1.24        2.37      3.16 o 
  -7   0   5        0.02       -1.28      2.54 o 
  -6   0   5       10.29       11.02      2.81 o 
  -5   0   5        1.69        2.81      1.64 o 
  -4   0   5        4.07        4.99      1.25 o 
  -3   0   5        0.66        0.42      0.73 o 
  -2   0   5        1.93        1.27      0.66 o 
  -1   0   5      169.03      146.97      2.70 o 
   0   0   5        3.42        2.45      0.60 o 
   1   0   5      102.74       98.53      2.26 o 
   2   0   5      221.42      196.54      4.10 o 
   3   0   5        9.78        9.30      0.73 o 
   4   0   5       71.62       67.53      1.86 o 
   5   0   5       17.84       17.69      2.17 o 
   6   0   5      517.92      564.81     16.14 o 
   7   0   5       19.22       12.29      4.42 o 
   8   0   5        3.51       -0.01      3.66 o 
  -8   1   5        2.44        2.37      4.20 o 
  -7   1   5        1.05        2.33      2.56 o 
  -6   1   5        7.91        5.70      4.15 o 
  -5   1   5       14.13       11.74      2.60 o 
  -4   1   5       46.23       45.10      2.52 o 
  -3   1   5        5.73        6.29      0.81 o 
  -2   1   5      343.45      342.80      5.62 o 
  -1   1   5       64.27       60.68      1.68 o 
   0   1   5      513.94      468.17      9.39 o 
   1   1   5      411.43      395.90      8.15 o 
   2   1   5       55.40       62.45      2.54 o 
   3   1   5     1561.71     1570.48     24.78 o 
   4   1   5        2.46        2.55      0.73 o 
   5   1   5     1161.67     1151.84     21.49 o 
   6   1   5       65.50       62.66      3.44 o 
   7   1   5       27.72       28.26      9.91 o 
  -8   2   5        2.71        0.84      3.19 o 
  -7   2   5        5.08        2.38      6.17 o 
  -6   2   5       14.34       10.98      4.93 o 
  -5   2   5        2.24        1.15      4.62 o 
  -4   2   5       12.17       11.38      1.32 o 
  -3   2   5       43.61       47.00      1.65 o 
  -2   2   5        2.16        1.74      0.62 o 
  -1   2   5     1490.04     1550.25     22.33 o 
   0   2   5       27.15       30.92      1.27 o 
   1   2   5      568.99      575.92     10.57 o 
   2   2   5     1242.64     1400.11     25.30 o 
   3   2   5        7.83        7.65      1.13 o 
   4   2   5        3.73        2.83      0.69 o 
   5   2   5       22.81       20.93      2.90 o 
   6   2   5        0.95       -0.36      1.41 o 
   7   2   5        2.78        3.24      2.14 o 
  -8   3   5        0.04       -2.29      4.25 o 
  -7   3   5        0.76       -2.56      2.56 o 
  -6   3   5       10.52        4.05      4.48 o 
  -5   3   5      129.53      141.61      5.71 o 
  -4   3   5     1142.32     1122.70     24.92 o 
  -3   3   5        9.29        9.72      0.89 o 
  -2   3   5      654.20      734.19     11.05 o 
  -1   3   5       50.75       48.33      1.27 o 
   0   3   5      587.97      564.20      8.95 o 
   1   3   5      228.15      251.71      5.58 o 
   2   3   5       43.12       39.67      1.36 o 
   3   3   5      264.51      221.12      4.54 o 
   4   3   5        4.61        7.91      0.96 o 
   5   3   5       15.80       19.15      2.77 o 
   6   3   5        0.27        1.38      1.50 o 
   7   3   5       54.09       75.62      4.90 o 
   8   3   5        1.78       -3.66      4.46 o 
  -8   4   5       25.12       15.40      7.28 o 
  -7   4   5        6.46       -0.15      3.03 o 
  -6   4   5       35.41       33.31      3.43 o 
  -5   4   5      353.24      356.41     11.12 o 
  -4   4   5        2.95        1.33      1.76 o 
  -3   4   5       58.25       64.49      2.34 o 
  -2   4   5        2.81        2.61      0.61 o 
  -1   4   5      428.00      369.28      5.84 o 
   0   4   5       28.84       33.86      1.55 o 
   1   4   5        9.90        5.97      0.72 o 
   2   4   5      149.33      146.19      3.55 o 
   3   4   5       49.57       40.96      1.80 o 
   4   4   5       43.92       50.52      2.19 o 
   5   4   5        2.91        1.87      1.27 o 
   6   4   5       24.96       18.55      2.44 o 
   7   4   5       10.96        9.66      3.18 o 
   8   4   5        4.46        5.58      5.04 o 
  -8   5   5        0.04       -1.57      6.06 o 
  -7   5   5        2.16       -1.71      6.15 o 
  -6   5   5        7.68        5.91      2.33 o 
  -5   5   5       51.37       51.27      3.76 o 
  -4   5   5       49.97       57.69      2.91 o 
  -3   5   5       10.64        6.22      1.89 o 
  -2   5   5       49.34       42.02      1.59 o 
  -1   5   5        0.16        0.80      0.58 o 
   0   5   5        1.34        0.60      0.59 o 
   1   5   5        0.27        0.71      0.60 o 
   2   5   5      180.99      168.82      3.83 o 
   3   5   5      179.29      196.42      4.70 o 
   4   5   5        3.74        1.60      1.23 o 
   5   5   5       23.11       25.76      2.52 o 
   6   5   5        0.00       -0.19      1.72 o 
   7   5   5       19.15       26.50      3.14 o 
   8   5   5        0.09       -1.25      2.76 o 
  -7   6   5        0.36        0.49      2.78 o 
  -6   6   5        3.54        1.82      2.35 o 
  -5   6   5        2.60       -0.38      1.64 o 
  -4   6   5       15.86       16.54      1.95 o 
  -3   6   5       20.31       21.12      3.61 o 
  -2   6   5        3.73        3.13      0.88 o 
  -1   6   5      157.78      191.77      3.65 o 
   0   6   5        0.04       -0.16      0.67 o 
   1   6   5        5.92        9.36      0.99 o 
   2   6   5       51.44       56.43      2.82 o 
   3   6   5       11.54       14.29      2.18 o 
   4   6   5        3.86        3.79      1.60 o 
   5   6   5        2.14        1.06      1.69 o 
   6   6   5        0.48        0.33      2.70 o 
   7   6   5        0.77        0.09      2.27 o 
   8   6   5       59.10       67.05      6.93 o 
  -7   7   5       20.30       23.72      3.78 o 
  -6   7   5        0.04       -0.58      2.55 o 
  -5   7   5       21.22       24.78      2.47 o 
  -4   7   5        1.94        1.21      1.60 o 
  -3   7   5        1.81       -1.55      1.55 o 
  -2   7   5      112.37       96.23      3.39 o 
  -1   7   5        0.95        0.35      0.84 o 
   0   7   5       18.70       20.26      1.34 o 
   1   7   5        4.95        4.13      1.04 o 
   2   7   5      224.03      205.30      8.78 o 
   3   7   5       42.34       39.86      2.85 o 
   4   7   5       20.83       16.08      2.54 o 
   5   7   5      110.89       96.47      5.21 o 
   6   7   5        0.04       -0.48      2.12 o 
   7   7   5       34.49       34.25      3.82 o 
  -6   8   5        2.46       -0.56      2.84 o 
  -5   8   5        0.01       -0.30      2.16 o 
  -4   8   5        0.42        3.30      2.15 o 
  -3   8   5        4.99        4.83      1.88 o 
  -2   8   5        5.73        2.38      1.40 o 
  -1   8   5       49.58       51.39      5.46 o 
   0   8   5        4.46        2.68      1.30 o 
   1   8   5      903.98      972.81     19.72 o 
   2   8   5        2.35        1.46      1.53 o 
   3   8   5        5.55        2.96      1.71 o 
   4   8   5        0.04       -1.28      1.90 o 
   5   8   5        7.52        5.19      2.32 o 
   6   8   5        0.34       -0.74      2.21 o 
   7   8   5        0.01        0.42      2.68 o 
  -6   9   5        0.11        0.56      6.72 o 
  -5   9   5       10.28       11.54      3.40 o 
  -4   9   5        0.18        0.11      2.21 o 
  -3   9   5       19.80       14.74      2.67 o 
  -2   9   5       20.62       13.24      2.03 o 
  -1   9   5       17.84       14.63      1.96 o 
   0   9   5       69.88       73.04      3.93 o 
   1   9   5       25.17       26.06      2.20 o 
   2   9   5       16.03       15.37      2.46 o 
   3   9   5        1.80        0.38      1.81 o 
   4   9   5        0.48        1.89      2.25 o 
   5   9   5        0.00       -0.88      2.31 o 
   6   9   5        0.25       -1.63      2.44 o 
  -5  10   5        0.67        3.34      2.86 o 
  -4  10   5        0.08       -2.03      3.11 o 
  -3  10   5        7.65        5.64      3.59 o 
  -2  10   5        8.56        4.77      1.93 o 
  -1  10   5       16.18       22.34      2.40 o 
   0  10   5        3.78        3.18      2.07 o 
   1  10   5        8.09        7.63      1.84 o 
   2  10   5        0.54       -1.72      1.72 o 
   3  10   5       15.21       15.20      4.08 o 
   4  10   5        0.57       -0.57      2.25 o 
   5  10   5        0.00        0.38      2.66 o 
  -4  11   5        0.03        1.54      2.87 o 
  -3  11   5        0.28       -2.15      2.40 o 
  -2  11   5        1.30        2.12      2.13 o 
  -1  11   5        3.32        5.83      2.07 o 
   0  11   5        0.06        1.52      2.18 o 
   1  11   5        0.07        0.26      2.15 o 
   2  11   5        6.20        3.68      2.61 o 
   3  11   5        0.02        2.28      2.63 o 
   4  11   5        1.34        1.12      2.72 o 
  -3  12   5        0.00        5.09      6.06 o 
  -2  12   5        1.34        2.48      2.43 o 
  -1  12   5        1.89        5.34      2.28 o 
   0  12   5        0.01        1.01      2.44 o 
   1  12   5        0.95        1.64      2.93 o 
   2  12   5        0.01       -1.94      3.93 o 
   3  12   5        0.25       -0.57      2.94 o 
  -2 -10   6        0.00       -2.83      3.35 o 
  -1 -10   6        0.19        0.53      2.72 o 
   0 -10   6        0.27        0.00      3.95 o 
   1 -10   6        0.09       -3.34      3.34 o 
   2 -10   6        0.00       -2.09      3.41 o 
   3 -10   6        0.37       -1.74      3.20 o 
  -4  -9   6        0.02       -3.07      4.18 o 
  -3  -9   6        0.22        3.20      3.10 o 
  -2  -9   6        0.01        0.21      2.97 o 
  -1  -9   6        0.16       -1.37      2.31 o 
   0  -9   6        0.02        0.87      2.44 o 
   1  -9   6        0.36        0.38      3.27 o 
   2  -9   6        0.48        0.00      3.24 o 
   3  -9   6        0.37       -2.27      2.27 o 
   4  -9   6        0.00        1.53      4.74 o 
  -4  -8   6        0.48        1.98      2.77 o 
  -3  -8   6        0.02       -2.53      3.61 o 
  -2  -8   6        0.69       -0.12      2.87 o 
  -1  -8   6        0.14       -1.76      2.53 o 
   0  -8   6        0.48       -0.09      2.09 o 
   1  -8   6        0.01        0.60      2.22 o 
   2  -8   6        0.04        0.75      2.17 o 
   3  -8   6        0.00       -0.84      3.59 o 
   4  -8   6        0.63       -3.52      3.52 o 
   5  -8   6        0.02       -1.64      5.29 o 
  -5  -7   6        0.32        0.93      2.76 o 
  -4  -7   6        0.02        1.29      2.50 o 
  -3  -7   6        0.05       -2.67      4.01 o 
  -2  -7   6        0.01       -1.02      2.03 o 
  -1  -7   6        0.10        0.41      1.85 o 
   0  -7   6       10.12        8.35      2.14 o 
   1  -7   6       10.01        7.06      2.46 o 
   2  -7   6        1.46        3.65      2.04 o 
   3  -7   6        2.94        0.94      3.41 o 
   4  -7   6       12.84       10.97      4.84 o 
   5  -7   6        0.66        2.93      4.91 o 
   6  -7   6        7.50        9.68      6.13 o 
  -6  -6   6        0.63        2.98      2.47 o 
  -5  -6   6        0.00       -1.98      1.98 o 
  -4  -6   6        0.48        1.14      1.62 o 
  -3  -6   6        0.19        1.42      2.26 o 
  -2  -6   6       12.44        9.79      1.91 o 
  -1  -6   6        0.86        0.08      1.67 o 
   0  -6   6      284.39      329.40     14.49 o 
   1  -6   6        7.29       13.09      1.96 o 
   2  -6   6       22.68       22.10      2.36 o 
   3  -6   6       26.19       34.59      5.47 o 
   4  -6   6        0.24        0.07      3.55 o 
   5  -6   6        1.93        1.60      4.42 o 
   6  -6   6        6.79        4.21      5.47 o 
   7  -6   6        0.12        0.31      6.37 o 
  -7  -5   6        0.34        3.55      4.93 o 
  -6  -5   6        1.18       -0.67      2.15 o 
  -5  -5   6        0.21       -0.96      1.92 o 
  -4  -5   6        7.31        7.93      1.79 o 
  -3  -5   6       26.55       29.27      2.23 o 
  -2  -5   6        0.98        0.28      2.08 o 
  -1  -5   6      324.95      370.11      9.20 o 
   0  -5   6        9.00        9.66      1.59 o 
   1  -5   6       24.66       26.37      2.59 o 
   2  -5   6        2.54        2.38      1.59 o 
   3  -5   6        0.19       -0.05      1.81 o 
   4  -5   6        0.00        2.44      3.38 o 
   5  -5   6        0.02       -3.69      3.69 o 
   6  -5   6        9.24        5.61      5.33 o 
   7  -5   6        0.31       -5.82      5.82 o 
  -7  -4   6       15.23       10.38      2.74 o 
  -6  -4   6        0.01       -0.75      2.45 o 
  -5  -4   6        1.58       -2.07      2.07 o 
  -4  -4   6       17.69       22.90      2.29 o 
  -3  -4   6        4.18        7.74      1.74 o 
  -2  -4   6       69.34       71.39      4.43 o 
  -1  -4   6        2.76        4.78      1.73 o 
   0  -4   6        6.03        6.91      1.17 o 
   1  -4   6        3.04        3.83      1.04 o 
   2  -4   6       15.61       17.04      1.39 o 
   3  -4   6        2.01        2.57      1.61 o 
   4  -4   6        1.06        1.36      3.31 o 
   5  -4   6        0.90        4.42      4.32 o 
   6  -4   6        0.58       -1.88      4.39 o 
   7  -4   6        0.01       -3.76      4.91 o 
  -7  -3   6        0.03        2.48      4.89 o 
  -6  -3   6        0.97       -1.78      2.14 o 
  -5  -3   6        3.99        1.87      2.08 o 
  -4  -3   6        0.08        1.01      1.39 o 
  -3  -3   6        3.16        5.02      1.53 o 
  -2  -3   6        7.63        6.37      1.18 o 
  -1  -3   6       28.20       33.84      1.84 o 
   0  -3   6       22.45       23.86      1.24 o 
   1  -3   6       17.35       20.54      1.33 o 
   2  -3   6        0.94        1.45      0.80 o 
   3  -3   6        4.69        0.96      1.46 o 
   4  -3   6        5.25        6.46      2.77 o 
   5  -3   6       29.85       36.50      6.48 o 
   6  -3   6        5.39       -4.08      4.25 o 
   7  -3   6        2.26        5.05      5.29 o 
   8  -3   6        0.00        2.51      6.13 o 
  -7  -2   6        0.06        1.20      3.27 o 
  -6  -2   6        0.13        1.23      2.24 o 
  -5  -2   6       14.21       13.80      2.58 o 
  -4  -2   6        1.02        0.53      1.40 o 
  -3  -2   6       39.72       36.33      3.84 o 
  -2  -2   6       35.28       36.57      1.68 o 
  -1  -2   6        1.54        1.41      0.68 o 
   0  -2   6        2.97        4.26      0.76 o 
   1  -2   6       41.93       51.53      2.37 o 
   2  -2   6       18.39       22.89      1.80 o 
   3  -2   6        0.66       -0.80      1.07 o 
   4  -2   6        1.46        0.39      1.63 o 
   5  -2   6       15.91       12.29      2.58 o 
   6  -2   6        3.61       -0.91      4.35 o 
   7  -2   6       48.64       39.17      5.60 o 
   8  -2   6        0.58        1.23      4.35 o 
  -8  -1   6        0.11        1.71      6.34 o 
  -7  -1   6        0.04       -1.06      2.94 o 
  -6  -1   6       14.22       16.37      3.48 o 
  -5  -1   6        0.09       -1.71      1.71 o 
  -4  -1   6        0.03       -0.83      1.25 o 
  -3  -1   6       13.93       13.69      1.44 o 
  -2  -1   6        9.78       10.08      1.21 o 
  -1  -1   6       21.39       18.98      1.07 o 
   0  -1   6       16.92       25.19      1.16 o 
   1  -1   6      175.28      186.08      3.99 o 
   2  -1   6        0.53       -0.47      0.84 o 
   3  -1   6       19.75       16.30      1.37 o 
   4  -1   6       15.81       14.69      3.21 o 
   5  -1   6       17.75       19.38      2.97 o 
   6  -1   6      309.84      334.46     14.06 o 
   7  -1   6       18.63       17.75      4.45 o 
   8  -1   6       14.30       12.47      4.60 o 
  -8   0   6        0.27       11.29      7.00 o 
  -7   0   6        2.75       -0.86      2.71 o 
  -6   0   6        4.37        6.47      5.02 o 
  -5   0   6       20.17       16.83      3.07 o 
  -4   0   6        1.11        2.33      1.33 o 
  -3   0   6       72.81       87.89      3.14 o 
  -2   0   6        5.44        5.94      0.80 o 
  -1   0   6        2.08        1.94      0.61 o 
   0   0   6      224.12      213.06      3.86 o 
   1   0   6       90.18       68.35      2.61 o 
   2   0   6      512.90      514.71     12.05 o 
   3   0   6       27.58       26.83      1.58 o 
   4   0   6       86.09       84.31      3.51 o 
   5   0   6      129.43      130.06      5.38 o 
   6   0   6       18.42       20.28      2.80 o 
   7   0   6       16.97       13.98      4.07 o 
   8   0   6        1.51       -2.88      3.47 o 
  -8   1   6        0.70       -5.05      5.05 o 
  -7   1   6        1.79        4.65      6.01 o 
  -6   1   6        4.33        3.41      2.60 o 
  -5   1   6        0.02       -0.98      2.08 o 
  -4   1   6      106.01      120.63      4.10 o 
  -3   1   6       11.22        9.65      1.00 o 
  -2   1   6       12.09        9.75      0.86 o 
  -1   1   6      327.74      359.87      5.75 o 
   0   1   6      223.52      221.19      5.00 o 
   1   1   6      226.94      215.87      4.92 o 
   2   1   6      111.94      102.13      3.37 o 
   3   1   6       62.16       55.08      1.75 o 
   4   1   6        3.32        3.18      1.16 o 
   5   1   6       48.19       48.74      4.11 o 
   6   1   6        2.11        1.25      1.79 o 
   7   1   6        6.61        4.88      3.22 o 
   8   1   6       15.11       11.63      5.43 o 
  -8   2   6        2.04        2.40      5.75 o 
  -7   2   6        0.02       -1.56      2.89 o 
  -6   2   6        2.28        3.06      5.28 o 
  -5   2   6      184.10      177.63      8.34 o 
  -4   2   6      147.64      146.09      4.08 o 
  -3   2   6       66.20       66.86      2.42 o 
  -2   2   6        4.27        4.59      0.74 o 
  -1   2   6      197.00      213.88      3.51 o 
   0   2   6       98.34       95.97      2.49 o 
   1   2   6      180.16      178.51      3.95 o 
   2   2   6        0.64        0.54      0.78 o 
   3   2   6       63.34       58.69      2.61 o 
   4   2   6      169.31      150.53      4.25 o 
   5   2   6        0.07       -1.18      1.18 o 
   6   2   6       56.14       61.77      5.90 o 
   7   2   6       14.46       14.63      2.87 o 
  -8   3   6        0.01       13.83      6.58 o 
  -7   3   6       26.94       36.62      9.81 o 
  -6   3   6        8.24       12.74      3.29 o 
  -5   3   6      230.42      250.23      6.94 o 
  -4   3   6        8.85        9.19      1.67 o 
  -3   3   6        0.79        0.96      0.85 o 
  -2   3   6       16.41       15.55      0.99 o 
  -1   3   6        0.69        0.94      0.52 o 
   0   3   6      155.77      163.68      3.36 o 
   1   3   6        7.01        4.57      0.86 o 
   2   3   6      219.51      192.00      4.55 o 
   3   3   6      113.57       95.52      3.21 o 
   4   3   6        0.15        0.92      1.02 o 
   5   3   6       13.91       13.26      1.64 o 
   6   3   6        0.01        0.97      1.49 o 
   7   3   6       40.63       41.76      6.24 o 
  -7   4   6        0.10        3.24      3.45 o 
  -6   4   6       41.60       34.07      4.26 o 
  -5   4   6       14.68       18.30      2.18 o 
  -4   4   6       33.09       32.51      2.39 o 
  -3   4   6       50.71       43.04      2.49 o 
  -2   4   6        4.93        4.77      0.80 o 
  -1   4   6        1.07       -0.51      0.51 o 
   0   4   6        1.35        1.21      0.59 o 
   1   4   6        0.19        0.45      0.61 o 
   2   4   6       90.67       85.11      3.60 o 
   3   4   6      111.94      124.53      5.89 o 
   4   4   6       11.36       11.44      1.61 o 
   5   4   6        2.39        2.01      1.32 o 
   6   4   6       41.04       35.44      2.51 o 
   7   4   6        1.57       -0.21      3.06 o 
   8   4   6        1.49        0.70      4.39 o 
  -7   5   6        0.95        4.14      3.36 o 
  -6   5   6        0.67        2.56      2.36 o 
  -5   5   6       11.16        9.58      2.36 o 
  -4   5   6       23.03       23.81      2.24 o 
  -3   5   6       14.74       21.01      1.78 o 
  -2   5   6       23.18       18.58      1.06 o 
  -1   5   6        7.44        9.49      0.87 o 
   0   5   6        0.67        0.88      0.66 o 
   1   5   6        0.16        0.44      0.70 o 
   2   5   6      210.50      189.48      5.69 o 
   3   5   6       21.63       28.20      3.35 o 
   4   5   6        5.94        5.79      1.65 o 
   5   5   6        5.91        4.87      1.94 o 
   6   5   6        0.06       -1.74      1.74 o 
   7   5   6        1.35        2.63      2.44 o 
   8   5   6        4.06        7.15      3.59 o 
  -7   6   6        0.05       -1.52      3.60 o 
  -6   6   6        0.12       -1.88      2.28 o 
  -5   6   6        3.70        2.81      1.81 o 
  -4   6   6        0.20       -1.38      1.38 o 
  -3   6   6        0.26       -0.46      1.20 o 
  -2   6   6       47.97       41.80      2.07 o 
  -1   6   6       16.76       15.17      1.10 o 
   0   6   6        0.87        2.46      0.81 o 
   1   6   6       44.78       39.70      3.39 o 
   2   6   6       22.83       26.56      2.30 o 
   3   6   6      109.15      110.34      4.54 o 
   4   6   6       27.56       27.23      4.02 o 
   5   6   6       56.26       47.58      5.36 o 
   6   6   6        1.32        1.86      2.81 o 
   7   6   6        1.21        0.06      2.46 o 
   8   6   6       52.03       56.86      5.71 o 
  -7   7   6        1.49        4.43      3.86 o 
  -6   7   6        0.00        0.34      2.58 o 
  -5   7   6       19.76       27.05      2.63 o 
  -4   7   6        0.54       -1.82      1.82 o 
  -3   7   6        8.44        7.96      1.87 o 
  -2   7   6        0.01       -0.12      1.24 o 
  -1   7   6       12.14       10.72      1.50 o 
   0   7   6       26.42       32.01      2.16 o 
   1   7   6        0.30        9.07      1.55 o 
   2   7   6      503.32      514.89     12.91 o 
   3   7   6        0.16        0.11      1.43 o 
   4   7   6        0.90        2.51      1.69 o 
   5   7   6       22.19       23.99      3.28 o 
   6   7   6        0.09        1.09      2.43 o 
   7   7   6        0.23       -1.82      2.56 o 
  -6   8   6        1.01       -1.53      3.67 o 
  -5   8   6        0.87        3.89      2.50 o 
  -4   8   6        0.13        0.29      2.16 o 
  -3   8   6        6.49        7.49      2.00 o 
  -2   8   6       46.61       37.64      2.87 o 
  -1   8   6       61.24       51.16      2.77 o 
   0   8   6       12.52        9.36      1.60 o 
   1   8   6      646.05      751.21     19.00 o 
   2   8   6        0.42       -1.36      1.47 o 
   3   8   6       37.02       33.05      3.74 o 
   4   8   6        0.08       -0.53      1.93 o 
   5   8   6        2.60        2.73      2.36 o 
   6   8   6        0.01        1.65      2.61 o 
   7   8   6        0.59        3.73      4.24 o 
  -5   9   6       15.43       18.53      3.41 o 
  -4   9   6        0.12        0.68      2.34 o 
  -3   9   6       88.10       86.17      4.37 o 
  -2   9   6        5.41        6.38      2.32 o 
  -1   9   6       13.66       12.64      2.05 o 
   0   9   6        3.96        2.96      1.82 o 
   1   9   6        0.94        0.58      1.35 o 
   2   9   6        0.02        1.93      1.79 o 
   3   9   6        0.00       -0.68      1.73 o 
   4   9   6        0.61        2.32      2.25 o 
   5   9   6        0.83        2.32      2.62 o 
   6   9   6        0.05        0.12      2.84 o 
  -5  10   6        0.39       -0.49      3.54 o 
  -4  10   6        0.74        3.54      2.76 o 
  -3  10   6        2.01        3.82      2.16 o 
  -2  10   6        6.73        6.11      2.05 o 
  -1  10   6        1.24       -0.59      1.79 o 
   0  10   6        1.56        0.17      1.96 o 
   1  10   6        0.96        0.61      1.59 o 
   2  10   6        0.00        0.38      2.81 o 
   3  10   6       36.37       53.68      5.67 o 
   4  10   6        0.09       -0.56      2.46 o 
   5  10   6        0.74        1.17      4.67 o 
  -4  11   6        0.06       -0.43      3.51 o 
  -3  11   6        0.16        1.05      2.28 o 
  -2  11   6        2.74        3.42      2.14 o 
  -1  11   6       21.97       24.84      2.73 o 
   0  11   6        0.10        2.12      2.28 o 
   1  11   6        0.29        1.56      2.16 o 
   2  11   6        0.89        0.83      4.19 o 
   3  11   6        0.53       -2.50      2.50 o 
   4  11   6        2.83       -2.18      3.48 o 
  -2  12   6        1.73        6.11      2.85 o 
  -1  12   6        0.02        1.58      2.27 o 
   0  12   6        0.13        2.50      2.62 o 
   1  12   6        0.01        0.73      2.49 o 
   2  12   6        0.02       -4.10      8.10 o 
   3  12   6        0.01        1.88      5.07 o 
  -1 -10   7        0.00       -1.42      3.41 o 
   0 -10   7        0.03       -1.19      3.24 o 
   1 -10   7        0.01       -0.94      3.76 o 
   2 -10   7        0.01        0.21      3.66 o 
  -3  -9   7        0.28       -1.01      3.31 o 
  -2  -9   7        0.00       -0.16      2.65 o 
  -1  -9   7        0.61        2.86      2.67 o 
   0  -9   7        0.06       -2.51      2.51 o 
   1  -9   7        0.21        0.73      3.31 o 
   2  -9   7        0.00       -1.67      3.17 o 
   3  -9   7        0.26       -0.56      4.35 o 
  -4  -8   7        0.15       -1.73      2.99 o 
  -3  -8   7        0.00       -1.90      2.77 o 
  -2  -8   7        0.52        2.08      2.49 o 
  -1  -8   7        0.08        1.89      2.48 o 
   0  -8   7        0.16        2.29      2.43 o 
   1  -8   7        4.84        6.26      2.72 o 
   2  -8   7        2.47        0.98      3.00 o 
   3  -8   7        4.34        9.44      4.49 o 
   4  -8   7        0.89       -3.31      3.87 o 
  -5  -7   7        0.06        3.03      4.25 o 
  -4  -7   7        0.13       -2.14      2.57 o 
  -3  -7   7        0.19        2.49      4.56 o 
  -2  -7   7        0.22       -0.95      2.29 o 
  -1  -7   7        0.58        1.08      2.15 o 
   0  -7   7        7.79        7.10      2.31 o 
   1  -7   7       23.66       37.48      3.78 o 
   2  -7   7        6.75       11.38      2.07 o 
   3  -7   7        2.84       -2.79      2.93 o 
   4  -7   7        1.23        0.24      3.94 o 
   5  -7   7        0.13       -2.37      4.56 o 
  -5  -6   7        0.35       -0.21      3.15 o 
  -4  -6   7        1.87        0.13      2.52 o 
  -3  -6   7        3.74        1.36      2.49 o 
  -2  -6   7        0.15        0.77      1.75 o 
  -1  -6   7        0.00        2.17      2.00 o 
   0  -6   7       93.07       96.36      8.45 o 
   1  -6   7        0.95        3.86      1.66 o 
   2  -6   7       11.93       11.32      2.78 o 
   3  -6   7        1.18       -1.53      3.00 o 
   4  -6   7        0.31       -0.59      3.62 o 
   5  -6   7        1.18        3.34      4.77 o 
   6  -6   7        0.23       -1.08      5.47 o 
  -6  -5   7        4.67        3.62      2.59 o 
  -5  -5   7        0.01       -1.20      2.06 o 
  -4  -5   7       13.40       11.77      2.31 o 
  -3  -5   7        3.22        0.11      3.73 o 
  -2  -5   7        9.61       12.91      3.02 o 
  -1  -5   7       63.31       63.46      3.26 o 
   0  -5   7        3.58       -2.51      3.88 o 
   1  -5   7        0.01       -1.31      1.31 o 
   2  -5   7        0.85        1.20      1.38 o 
   3  -5   7        2.54        0.41      1.88 o 
   4  -5   7        0.13       -2.82      3.20 o 
   5  -5   7        0.46        2.75      4.53 o 
   6  -5   7        0.12        3.17      5.19 o 
   7  -5   7        0.05       -5.68      5.71 o 
  -6  -4   7        0.44       -0.46      2.66 o 
  -5  -4   7        1.02        0.51      2.46 o 
  -4  -4   7        5.23        5.24      1.94 o 
  -3  -4   7        0.64        1.15      1.69 o 
  -2  -4   7        0.29        1.23      1.80 o 
  -1  -4   7        6.57       -0.47      2.34 o 
   0  -4   7       13.90       12.68      1.77 o 
   1  -4   7        0.03        0.26      1.11 o 
   2  -4   7       10.61       11.78      1.51 o 
   3  -4   7        2.29       -0.86      4.15 o 
   4  -4   7        0.01       -3.00      3.00 o 
   5  -4   7        0.04       -0.42      4.04 o 
   6  -4   7        1.04        0.87      5.05 o 
   7  -4   7        0.30       -4.28      5.26 o 
  -7  -3   7        0.11        1.09      3.92 o 
  -6  -3   7        0.96        0.03      2.52 o 
  -5  -3   7        0.10       -1.02      2.21 o 
  -4  -3   7        3.30       -0.94      1.61 o 
  -3  -3   7        2.72        2.63      1.62 o 
  -2  -3   7       14.01       17.39      2.08 o 
  -1  -3   7        7.89        6.11      1.53 o 
   0  -3   7        0.32       -0.77      0.81 o 
   1  -3   7        1.83        1.97      1.28 o 
   2  -3   7        0.29       -0.95      0.95 o 
   3  -3   7        3.30        2.13      1.94 o 
   4  -3   7        1.42        1.28      1.85 o 
   5  -3   7       20.02       25.03      5.78 o 
   6  -3   7       29.98       21.99      4.82 o 
   7  -3   7        3.38       -1.12      4.20 o 
  -7  -2   7        0.01        0.63      4.68 o 
  -6  -2   7        0.78       -1.07      2.30 o 
  -5  -2   7        0.34        0.18      2.08 o 
  -4  -2   7        1.16        3.57      1.72 o 
  -3  -2   7        0.08        0.00      1.65 o 
  -2  -2   7        0.15        0.07      0.99 o 
  -1  -2   7       33.41       32.90      1.79 o 
   0  -2   7        1.21        2.05      0.83 o 
   1  -2   7        4.45        5.63      1.03 o 
   2  -2   7       19.05       15.83      2.16 o 
   3  -2   7        3.53        5.27      1.74 o 
   4  -2   7       35.16       34.66      2.98 o 
   5  -2   7       13.68       14.10      2.71 o 
   6  -2   7      131.81      141.01     12.89 o 
   7  -2   7        9.22       12.75      4.69 o 
   8  -2   7        2.01        5.63      7.40 o 
  -7  -1   7        0.18        1.54      3.40 o 
  -6  -1   7        3.06        3.18      2.89 o 
  -5  -1   7        4.75        3.99      1.70 o 
  -4  -1   7       12.19       13.66      2.01 o 
  -3  -1   7        2.06        2.04      1.74 o 
  -2  -1   7       19.50       19.15      1.32 o 
  -1  -1   7       21.86       17.99      1.12 o 
   0  -1   7       23.50       26.54      1.25 o 
   1  -1   7       30.39       28.76      1.50 o 
   2  -1   7        0.01       -0.63      1.17 o 
   3  -1   7      415.46      395.33     11.55 o 
   4  -1   7        3.16        3.09      1.63 o 
   5  -1   7      487.95      463.18     13.72 o 
   6  -1   7       59.34       58.22      6.27 o 
   7  -1   7        7.92       12.06      9.81 o 
   8  -1   7        0.30        0.06      4.18 o 
  -7   0   7        2.53        0.77      3.35 o 
  -6   0   7        1.20        0.42      2.69 o 
  -5   0   7        3.47        4.55      2.09 o 
  -4   0   7        0.66       -1.48      1.48 o 
  -3   0   7       16.25       15.39      1.41 o 
  -2   0   7        2.06        0.81      0.80 o 
  -1   0   7      354.69      344.96      5.69 o 
   0   0   7        4.64        6.14      0.76 o 
   1   0   7      141.99      128.76      3.42 o 
   2   0   7      572.53      572.93     15.64 o 
   3   0   7        0.17       -0.45      1.25 o 
   4   0   7       34.30       28.07      3.29 o 
   5   0   7       34.82       32.77      3.14 o 
   6   0   7        0.21        1.70      2.03 o 
   7   0   7        0.39       -3.17      3.17 o 
   8   0   7        2.47        2.35      3.75 o 
  -7   1   7        0.22       -2.59      3.97 o 
  -6   1   7        4.18        4.83      4.86 o 
  -5   1   7       29.19       31.68      2.91 o 
  -4   1   7      498.97      546.61     13.07 o 
  -3   1   7        6.49        4.76      1.04 o 
  -2   1   7      385.17      434.95      7.05 o 
  -1   1   7       74.65       72.76      1.86 o 
   0   1   7      146.45      153.19      3.94 o 
   1   1   7      203.69      198.05      4.73 o 
   2   1   7       27.86       26.68      1.87 o 
   3   1   7      122.63      105.21      4.35 o 
   4   1   7        1.63        0.37      1.38 o 
   5   1   7        8.52        6.60      1.87 o 
   6   1   7        1.06        0.13      1.99 o 
   7   1   7       28.76       29.59     11.32 o 
   8   1   7        1.66        0.74      3.76 o 
  -7   2   7        4.69        2.72      3.29 o 
  -6   2   7       24.02       22.08      3.77 o 
  -5   2   7      305.12      335.47     10.26 o 
  -4   2   7        0.08       -1.93      1.93 o 
  -3   2   7       72.83       76.91      2.54 o 
  -2   2   7        1.52        0.49      0.77 o 
  -1   2   7      126.00      112.81      2.73 o 
   0   2   7       10.13        8.87      1.34 o 
   1   2   7        0.02       -0.99      0.99 o 
   2   2   7       29.01       29.90      1.99 o 
   3   2   7       28.08       26.70      2.07 o 
   4   2   7       18.35       18.56      2.12 o 
   5   2   7        8.67       10.34      2.21 o 
   6   2   7        6.13        1.92      2.10 o 
   7   2   7       14.28        9.63      2.65 o 
  -7   3   7        1.43        1.40      3.18 o 
  -6   3   7       15.71       15.63      3.51 o 
  -5   3   7       31.26       24.05      2.77 o 
  -4   3   7       48.77       46.44      2.90 o 
  -3   3   7        0.09        0.41      0.92 o 
  -2   3   7       15.60       15.30      1.13 o 
  -1   3   7        0.98        0.48      0.69 o 
   0   3   7        0.07        0.83      0.67 o 
   1   3   7        6.46        6.90      1.01 o 
   2   3   7       46.29       43.17      2.48 o 
   3   3   7      172.06      162.89      4.65 o 
   4   3   7        1.98        0.56      1.20 o 
   5   3   7       12.30       14.56      2.04 o 
   6   3   7        0.04       -1.89      1.89 o 
   7   3   7       14.11       12.60      2.95 o 
   8   3   7        0.83       -3.76      3.76 o 
  -7   4   7        0.00       -3.08      4.56 o 
  -6   4   7        0.12        1.94      4.91 o 
  -5   4   7        0.40        0.83      2.30 o 
  -4   4   7       26.28       25.52      2.30 o 
  -3   4   7       34.22       36.31      1.97 o 
  -2   4   7        1.21       -0.76      0.89 o 
  -1   4   7      169.85      200.46      4.16 o 
   0   4   7        0.00       -0.01      0.70 o 
   1   4   7       25.41       27.81      1.69 o 
   2   4   7       54.55       59.72      3.03 o 
   3   4   7       36.39       38.55      2.61 o 
   4   4   7        6.11        5.14      1.49 o 
   5   4   7        2.42        0.75      1.49 o 
   6   4   7        0.22        0.63      1.59 o 
   7   4   7        0.00        1.53      3.87 o 
   8   4   7       48.88       50.82      7.87 o 
  -7   5   7       21.36       30.76      5.00 o 
  -6   5   7        0.50        1.82      3.00 o 
  -5   5   7       17.40       19.62      2.37 o 
  -4   5   7        0.85        0.57      1.51 o 
  -3   5   7        0.01        0.07      1.21 o 
  -2   5   7      129.51      125.18      4.09 o 
  -1   5   7        0.44       -0.78      0.90 o 
   0   5   7        9.59       10.87      1.40 o 
   1   5   7        0.86        1.02      1.29 o 
   2   5   7      117.00      119.16      4.42 o 
   3   5   7       48.79       52.12      3.11 o 
   4   5   7       35.09       31.80      2.73 o 
   5   5   7      182.73      141.70      5.41 o 
   6   5   7        0.01       -0.71      1.76 o 
   7   5   7       51.52       62.42      4.88 o 
   8   5   7        2.01        5.96      5.12 o 
  -7   6   7        0.43        1.62      3.97 o 
  -6   6   7        3.73        3.94      3.28 o 
  -5   6   7        1.19        0.47      1.91 o 
  -4   6   7        1.56       -1.53      1.53 o 
  -3   6   7        3.62        2.87      1.66 o 
  -2   6   7        1.66        0.09      1.33 o 
  -1   6   7       46.49       59.85      3.58 o 
   0   6   7        0.00       -1.08      1.08 o 
   1   6   7     1261.35     1380.66     27.00 o 
   2   6   7       21.71       23.38      2.61 o 
   3   6   7        0.55       -0.69      1.65 o 
   4   6   7        1.27       -1.16      1.51 o 
   5   6   7       13.48       13.30      2.29 o 
   6   6   7        0.37        0.45      2.36 o 
   7   6   7        0.69       -2.15      2.47 o 
  -6   7   7        0.01       -2.41      2.70 o 
  -5   7   7        9.63        7.39      2.82 o 
  -4   7   7        0.00        1.06      2.16 o 
  -3   7   7       23.84       24.82      3.89 o 
  -2   7   7       28.78       16.79      2.14 o 
  -1   7   7       36.19       34.51      2.31 o 
   0   7   7      103.22      108.27      4.37 o 
   1   7   7       26.36       44.74      5.13 o 
   2   7   7       22.75       26.11      4.56 o 
   3   7   7        4.26        5.26      1.80 o 
   4   7   7        1.13        0.31      1.68 o 
   5   7   7        0.54       -1.40      2.07 o 
   6   7   7        0.13        0.14      3.09 o 
   7   7   7        2.35        6.49      4.30 o 
  -6   8   7       21.04       37.76      9.23 o 
  -5   8   7        0.10        1.77      2.70 o 
  -4   8   7        0.14        0.83      2.34 o 
  -3   8   7       20.97       21.44      2.83 o 
  -2   8   7       25.52       23.06      2.48 o 
  -1   8   7       30.67       27.36      2.31 o 
   0   8   7        6.97        6.50      1.61 o 
   1   8   7        8.69        9.60      1.63 o 
   2   8   7        0.57        1.65      1.71 o 
   3   8   7       23.00       26.85      2.78 o 
   4   8   7        1.54       -1.51      1.77 o 
   5   8   7        0.91        2.77      2.58 o 
   6   8   7        0.19        2.69      2.76 o 
  -5   9   7        0.00        0.43      2.80 o 
  -4   9   7        0.00        2.33      2.52 o 
  -3   9   7        2.15       -0.33      2.00 o 
  -2   9   7        4.65        4.31      2.01 o 
  -1   9   7        1.46        4.74      1.68 o 
   0   9   7        0.00       -1.21      1.63 o 
   1   9   7        0.25        0.48      1.46 o 
   2   9   7       19.55       18.07      2.85 o 
   3   9   7        0.01       -1.82      1.82 o 
   4   9   7        3.01        1.18      2.67 o 
   5   9   7        0.09        0.09      2.46 o 
   6   9   7        3.24       -0.58      4.20 o 
  -4  10   7        1.19        2.08      3.02 o 
  -3  10   7        0.10        0.00      2.24 o 
  -2  10   7        5.69        5.69      2.35 o 
  -1  10   7       13.54       17.31      2.40 o 
   0  10   7        0.04       -0.96      1.90 o 
   1  10   7        2.15        2.70      2.57 o 
   2  10   7        0.02        1.90      2.03 o 
   3  10   7        0.00        1.59      3.18 o 
   4  10   7        0.04        0.96      2.54 o 
   5  10   7        0.12        2.75      2.89 o 
  -3  11   7        0.81        3.09      2.92 o 
  -2  11   7        0.24       -1.26      2.23 o 
  -1  11   7        1.13        1.89      2.12 o 
   0  11   7        1.16       -0.25      3.17 o 
   1  11   7        1.09        1.37      3.29 o 
   2  11   7        0.87        0.92      2.29 o 
   3  11   7        0.24       -0.66      3.18 o 
   4  11   7        0.12       -2.11      2.79 o 
  -1  12   7        0.10       -0.42      2.65 o 
   0  12   7        0.95        1.55      2.64 o 
   1  12   7        0.68        1.57      2.52 o 
   2  12   7        0.55       -1.25      4.26 o 
  -1  -9   8        0.01       -2.93      2.93 o 
   0  -9   8        1.09        8.12      3.03 o 
   1  -9   8        0.54       -2.51      3.27 o 
   2  -9   8        0.15       -3.38      3.38 o 
  -3  -8   8        0.04       -0.03      3.32 o 
  -2  -8   8        0.81       -1.07      2.50 o 
  -1  -8   8        0.64        2.31      2.67 o 
   0  -8   8       17.77       20.03      5.12 o 
   1  -8   8        1.55        5.55      2.72 o 
   2  -8   8        1.36        5.68      3.52 o 
   3  -8   8        4.44        2.96      3.94 o 
   4  -8   8        0.13       -3.48      4.04 o 
  -4  -7   8        0.38        0.73      2.90 o 
  -3  -7   8        3.72        2.07      2.97 o 
  -2  -7   8        0.00        1.98      2.50 o 
  -1  -7   8       38.32       45.87      4.21 o 
   0  -7   8        2.55        3.25      2.43 o 
   1  -7   8        1.79       -0.44      2.29 o 
   2  -7   8        2.05        2.95      2.02 o 
   3  -7   8        0.03        2.72      3.41 o 
   4  -7   8        0.14        1.78      4.25 o 
   5  -7   8        0.14       -3.83      4.81 o 
  -5  -6   8        0.63        0.39      3.44 o 
  -4  -6   8        2.68        4.05      2.99 o 
  -3  -6   8        0.21        2.87      2.94 o 
  -2  -6   8       14.36       12.70      2.39 o 
  -1  -6   8        1.18        0.12      2.26 o 
   0  -6   8        0.07       -0.39      2.08 o 
   1  -6   8        0.47        0.12      2.10 o 
   2  -6   8        0.32       -0.13      1.53 o 
   3  -6   8        0.09       -2.40      2.40 o 
   4  -6   8        0.40        1.67      3.62 o 
   5  -6   8        0.66       -2.82      4.28 o 
   6  -6   8        0.14        5.26      5.82 o 
  -5  -5   8        0.68        3.53      4.96 o 
  -4  -5   8        0.34        4.28      2.32 o 
  -3  -5   8        0.33        1.78      2.49 o 
  -2  -5   8        0.40       -0.66      2.05 o 
  -1  -5   8        3.26        2.81      2.15 o 
   0  -5   8        3.98        3.92      4.08 o 
   1  -5   8        2.06        2.92      1.49 o 
   2  -5   8        0.19       -1.46      1.46 o 
   3  -5   8        1.11       -1.20      1.87 o 
   4  -5   8        0.00        1.00      3.15 o 
   5  -5   8        4.35        3.09      3.82 o 
   6  -5   8        0.59       -2.36      4.36 o 
  -6  -4   8        0.03        0.71      3.28 o 
  -5  -4   8        1.23       -2.07      2.14 o 
  -4  -4   8        0.04       -2.10      2.10 o 
  -3  -4   8        5.19        2.24      2.17 o 
  -2  -4   8        0.61        0.32      1.99 o 
  -1  -4   8        1.58       -1.58      1.59 o 
   0  -4   8        0.04       -0.22      1.70 o 
   1  -4   8        5.70        7.88      1.58 o 
   2  -4   8        1.23        1.76      1.29 o 
   3  -4   8        0.18       -0.39      1.83 o 
   4  -4   8        1.24        2.88      2.26 o 
   5  -4   8        0.30       -2.60      3.43 o 
   6  -4   8        0.19        4.77      4.31 o 
   7  -4   8       10.93       10.64      5.27 o 
  -6  -3   8        0.81        3.42      3.13 o 
  -5  -3   8        0.13        1.05      2.04 o 
  -4  -3   8        0.29        1.38      2.05 o 
  -3  -3   8        1.84        3.14      1.98 o 
  -2  -3   8        1.44        2.54      1.61 o 
  -1  -3   8        2.31       -0.19      1.68 o 
   0  -3   8        1.06        1.35      1.13 o 
   1  -3   8        8.88       11.28      2.41 o 
   2  -3   8        0.28        0.69      1.56 o 
   3  -3   8        2.67        2.11      1.69 o 
   4  -3   8        4.75        6.16      2.27 o 
   5  -3   8        1.46        2.68      3.29 o 
   6  -3   8       86.41       73.88      9.77 o 
   7  -3   8        5.86        5.33      4.65 o 
  -7  -2   8        0.37        4.81      7.49 o 
  -6  -2   8        1.01       -1.96      3.77 o 
  -5  -2   8        3.61        2.88      2.10 o 
  -4  -2   8        0.22       -1.24      1.76 o 
  -3  -2   8        7.47       16.26      4.04 o 
  -2  -2   8        0.09       -0.10      1.32 o 
  -1  -2   8        0.38        1.02      1.31 o 
   0  -2   8       19.00       15.90      1.65 o 
   1  -2   8        8.82        7.36      1.60 o 
   2  -2   8       69.00       63.12      3.68 o 
   3  -2   8        1.00        3.46      1.58 o 
   4  -2   8       13.33       12.87      2.94 o 
   5  -2   8       59.23       60.54      6.19 o 
   6  -2   8       12.71       15.38      4.29 o 
   7  -2   8        4.54        2.48      4.19 o 
  -7  -1   8        0.31        0.63      7.45 o 
  -6  -1   8        0.00       -0.73      4.20 o 
  -5  -1   8        0.27        1.51      1.93 o 
  -4  -1   8       14.11       16.69      2.90 o 
  -3  -1   8        6.09        4.70      1.49 o 
  -2  -1   8        0.74        0.46      1.23 o 
  -1  -1   8       83.67       95.60      3.02 o 
   0  -1   8       59.26       66.18      2.68 o 
   1  -1   8       31.34       26.98      2.22 o 
   2  -1   8       15.69       11.13      1.91 o 
   3  -1   8        1.08        0.84      1.57 o 
   4  -1   8        4.08        1.07      2.27 o 
   5  -1   8       26.48       27.39      4.63 o 
   6  -1   8        1.83       -2.98      2.98 o 
   7  -1   8        1.82        1.99      3.80 o 
  -7   0   8        0.07        6.97      7.94 o 
  -6   0   8        0.25        1.44      3.03 o 
  -5   0   8       56.13       58.12      4.00 o 
  -4   0   8       30.73       31.22      2.81 o 
  -3   0   8       26.92       24.53      2.06 o 
  -2   0   8        7.58        9.95      1.39 o 
  -1   0   8       68.23       66.33      3.78 o 
   0   0   8       14.55       17.68      1.47 o 
   1   0   8       47.33       39.62      2.40 o 
   2   0   8        6.35        6.73      1.79 o 
   3   0   8       18.21       15.48      4.12 o 
   4   0   8       27.96       26.33      2.70 o 
   5   0   8        0.15        2.29      1.87 o 
   6   0   8       27.29       24.86      3.27 o 
   7   0   8        7.68        0.95      3.85 o 
   8   0   8        0.45       -2.01      3.83 o 
  -7   1   8        9.31        3.13      3.90 o 
  -6   1   8        4.24       -2.22      2.88 o 
  -5   1   8       81.25       81.71      4.79 o 
  -4   1   8        4.21        1.01      1.67 o 
  -3   1   8        0.17        1.71      1.25 o 
  -2   1   8       24.93       23.22      1.67 o 
  -1   1   8        0.04       -0.35      0.91 o 
   0   1   8       24.05       22.76      1.96 o 
   1   1   8        9.80       11.54      1.26 o 
   2   1   8       73.13       75.12      3.87 o 
   3   1   8       49.21       47.83      3.20 o 
   4   1   8        3.22        1.46      1.52 o 
   5   1   8        1.07        0.06      1.68 o 
   6   1   8        0.09       -1.43      2.00 o 
   7   1   8       20.40       19.55      6.56 o 
   8   1   8        0.04       -0.57      4.27 o 
  -7   2   8        0.01       -0.67      3.26 o 
  -6   2   8       33.09       31.82      5.03 o 
  -5   2   8       17.66       19.00      2.85 o 
  -4   2   8       14.27        8.35      3.14 o 
  -3   2   8       12.49       13.22      1.53 o 
  -2   2   8        1.32        1.89      1.07 o 
  -1   2   8        0.55       -0.35      0.89 o 
   0   2   8        6.97        5.04      1.15 o 
   1   2   8        1.98        3.60      1.68 o 
   2   2   8       24.19       19.62      1.87 o 
   3   2   8       38.21       37.97      3.21 o 
   4   2   8       13.19       13.50      2.29 o 
   5   2   8        0.04        0.14      1.76 o 
   6   2   8       13.92       15.63      3.65 o 
   7   2   8        2.80        3.81      2.57 o 
   8   2   8        1.31        3.49      4.74 o 
  -7   3   8        0.01        0.25      3.44 o 
  -6   3   8        0.01       -2.74      2.74 o 
  -5   3   8        9.15        6.74      2.50 o 
  -4   3   8       11.26        8.35      1.96 o 
  -3   3   8        4.12        4.69      1.25 o 
  -2   3   8       10.00       11.80      1.41 o 
  -1   3   8        6.51        4.18      1.10 o 
   0   3   8        0.13        0.44      0.86 o 
   1   3   8        0.63       -0.24      0.86 o 
   2   3   8      132.41      124.52      4.41 o 
   3   3   8       34.79       44.12      2.75 o 
   4   3   8        1.59       -1.41      1.41 o 
   5   3   8        2.74        4.92      2.06 o 
   6   3   8        0.34        0.08      2.92 o 
   7   3   8        2.02        1.83      2.67 o 
   8   3   8        9.10        9.65      5.09 o 
  -7   4   8        0.15        2.30      3.77 o 
  -6   4   8        0.04       -1.66      2.89 o 
  -5   4   8        0.64        0.74      2.96 o 
  -4   4   8        0.00        0.41      1.63 o 
  -3   4   8        0.79        0.23      1.28 o 
  -2   4   8       35.87       36.16      2.32 o 
  -1   4   8       15.67       13.84      1.46 o 
   0   4   8        0.20       -0.28      0.95 o 
   1   4   8       38.87       35.06      2.68 o 
   2   4   8       42.34       46.00      2.83 o 
   3   4   8       82.77       80.61      3.93 o 
   4   4   8       14.07       14.39      1.95 o 
   5   4   8       44.86       45.45      3.34 o 
   6   4   8        4.25        5.64      2.54 o 
   7   4   8        2.24        5.32      3.27 o 
   8   4   8       68.19       74.37      9.06 o 
  -6   5   8        0.04       -0.40      5.33 o 
  -5   5   8       16.21       18.88      2.59 o 
  -4   5   8        0.60        0.08      1.72 o 
  -3   5   8        8.33        7.01      2.08 o 
  -2   5   8        0.32       -1.45      1.45 o 
  -1   5   8        8.91       11.91      1.42 o 
   0   5   8       38.11       49.24      2.51 o 
   1   5   8        5.60       11.99      1.55 o 
   2   5   8      505.08      504.37     12.64 o 
   3   5   8        2.56        3.75      1.55 o 
   4   5   8        3.16        1.69      1.63 o 
   5   5   8       38.50       35.61      4.31 o 
   6   5   8        0.08        4.14      2.48 o 
   7   5   8        0.59        0.66      3.97 o 
  -6   6   8        0.87       -0.86      3.24 o 
  -5   6   8        0.29        0.71      2.02 o 
  -4   6   8        0.04       -0.82      2.18 o 
  -3   6   8        9.32        5.24      1.91 o 
  -2   6   8       23.58       18.38      2.28 o 
  -1   6   8       93.64       89.31      4.40 o 
   0   6   8       14.97       16.31      1.77 o 
   1   6   8     1185.84     1358.59     26.74 o 
   2   6   8        0.20        0.06      1.46 o 
   3   6   8       74.09       66.15      4.96 o 
   4   6   8        0.04        2.71      2.40 o 
   5   6   8        2.05        1.43      1.86 o 
   6   6   8        0.00        0.85      2.52 o 
   7   6   8        0.01        2.71      3.51 o 
  -6   7   8        2.26       12.64      6.55 o 
  -5   7   8       21.46       28.06      6.67 o 
  -4   7   8        0.32        1.49      2.32 o 
  -3   7   8      146.40      152.44     12.40 o 
  -2   7   8       16.77       18.99      2.40 o 
  -1   7   8       15.53       11.30      1.79 o 
   0   7   8       31.47       30.92      2.24 o 
   1   7   8        0.09       -0.35      1.27 o 
   2   7   8        4.33        2.77      1.84 o 
   3   7   8        2.40        1.59      1.66 o 
   4   7   8        6.61        5.05      2.14 o 
   5   7   8        1.35        1.10      2.01 o 
   6   7   8        0.40        0.27      2.54 o 
   7   7   8        8.31        6.31      4.16 o 
  -5   8   8        0.19        0.34      2.88 o 
  -4   8   8        1.98        5.16      2.76 o 
  -3   8   8        0.01        0.18      1.97 o 
  -2   8   8       13.49       10.18      2.30 o 
  -1   8   8        1.12        0.94      1.54 o 
   0   8   8        0.00       -1.43      1.50 o 
   1   8   8        0.45       -1.27      1.39 o 
   2   8   8        1.45        0.54      1.79 o 
   3   8   8      101.80      116.14      8.44 o 
   4   8   8        0.70        0.52      2.70 o 
   5   8   8        0.31       -0.99      2.50 o 
   6   8   8        2.51        0.41      2.84 o 
  -4   9   8        0.01        3.08      2.86 o 
  -3   9   8        0.61        2.91      2.22 o 
  -2   9   8        2.24        2.27      2.12 o 
  -1   9   8       66.50       65.07      3.92 o 
   0   9   8        1.22        1.83      1.92 o 
   1   9   8        0.91        2.21      1.59 o 
   2   9   8        1.52       -0.45      1.97 o 
   3   9   8        0.25       -0.86      1.89 o 
   4   9   8        9.37       13.20      3.08 o 
   5   9   8        0.09       -0.32      2.62 o 
  -4  10   8        0.30        0.64      3.57 o 
  -3  10   8        0.07       -0.26      2.44 o 
  -2  10   8        1.32        2.03      2.35 o 
  -1  10   8        0.06       -0.35      2.15 o 
   0  10   8        0.41        2.71      2.14 o 
   1  10   8        0.12        1.94      2.07 o 
   2  10   8        0.47        1.96      2.23 o 
   3  10   8        0.70       -1.53      2.24 o 
   4  10   8        0.15       -1.98      2.59 o 
   5  10   8        9.98       -2.51      5.64 o 
  -2  11   8        0.11       -1.13      2.50 o 
  -1  11   8        0.73        1.70      2.45 o 
   0  11   8        0.17        0.99      2.34 o 
   1  11   8        6.40        8.03      3.22 o 
   2  11   8        4.61        2.73      2.57 o 
   3  11   8        0.71       -1.59      2.84 o 
  -2  -8   9        0.01        2.90      3.66 o 
  -1  -8   9        0.09        2.43      3.04 o 
   0  -8   9       10.27        9.26      3.42 o 
   1  -8   9        0.03        0.78      2.89 o 
   2  -8   9        1.58        3.13      3.55 o 
  -3  -7   9        0.67        2.41      3.53 o 
  -2  -7   9        0.68        4.46      2.91 o 
  -1  -7   9       11.23       12.99      3.15 o 
   0  -7   9        0.49        1.89      2.86 o 
   1  -7   9        0.07        1.69      2.66 o 
   2  -7   9        0.00        0.55      3.47 o 
   3  -7   9        0.06       -3.07      3.07 o 
   4  -7   9        0.26        0.15      3.55 o 
  -4  -6   9        1.30        0.08      3.12 o 
  -3  -6   9        0.08       -1.96      2.99 o 
  -2  -6   9        1.00       -0.29      2.55 o 
  -1  -6   9        0.16       -1.30      2.36 o 
   0  -6   9        2.31       -1.41      3.50 o 
   1  -6   9        0.02       -2.23      2.23 o 
   2  -6   9        0.03        1.45      1.76 o 
   3  -6   9        0.33       -0.01      3.45 o 
   4  -6   9        0.11        1.04      4.32 o 
   5  -6   9        0.00        7.45      4.58 o 
  -5  -5   9        0.16       -3.05      3.05 o 
  -4  -5   9        0.89       -0.48      3.10 o 
  -3  -5   9        0.03       -0.04      3.76 o 
  -2  -5   9        0.02       -0.72      2.57 o 
  -1  -5   9        1.95        3.75      2.36 o 
   0  -5   9        0.00       -1.03      3.10 o 
   1  -5   9        0.00        0.73      2.09 o 
   2  -5   9        0.05       -0.90      1.48 o 
   3  -5   9        0.02       -0.62      2.23 o 
   4  -5   9        0.01       -2.83      2.83 o 
   5  -5   9        0.78        1.56      3.90 o 
  -5  -4   9        0.12       -1.81      2.59 o 
  -4  -4   9        0.08       -1.48      2.27 o 
  -3  -4   9        0.14       -2.93      2.93 o 
  -2  -4   9        0.00        3.72      2.33 o 
  -1  -4   9        2.13        0.15      1.70 o 
   0  -4   9        0.16        0.19      2.01 o 
   1  -4   9        0.06       -1.38      1.38 o 
   2  -4   9        0.26        1.34      1.82 o 
   3  -4   9        1.46        4.51      2.08 o 
   4  -4   9        7.88        6.14      2.54 o 
   5  -4   9        5.03       10.12      8.13 o 
   6  -4   9       17.71        8.62      4.80 o 
  -6  -3   9        0.52        1.33      4.69 o 
  -5  -3   9        0.47        1.62      2.34 o 
  -4  -3   9        1.70       -2.17      2.19 o 
  -3  -3   9        0.03       -1.39      1.99 o 
  -2  -3   9        0.03       -0.21      1.99 o 
  -1  -3   9        3.87        5.41      1.98 o 
   0  -3   9        0.36       -0.48      1.26 o 
   1  -3   9        0.40        0.95      1.32 o 
   2  -3   9        0.33        2.08      1.77 o 
   3  -3   9       72.96       76.31      4.50 o 
   4  -3   9        0.42        0.86      2.05 o 
   5  -3   9       99.73       90.01      7.32 o 
   6  -3   9       22.36       18.44      4.63 o 
  -6  -2   9        0.03       -2.67      3.72 o 
  -5  -2   9        1.46       -0.68      2.21 o 
  -4  -2   9        1.66        2.96      2.12 o 
  -3  -2   9        4.91        2.92      3.13 o 
  -2  -2   9        0.02        0.62      1.53 o 
  -1  -2   9       35.49       40.64      3.32 o 
   0  -2   9        0.97        0.41      1.24 o 
   1  -2   9       16.10       14.73      1.73 o 
   2  -2   9      122.11      123.07     11.25 o 
   3  -2   9        0.03        0.23      2.45 o 
   4  -2   9       41.71       36.68      4.90 o 
   5  -2   9       20.60       18.42      2.92 o 
   6  -2   9        0.22       -0.66      4.68 o 
   7  -2   9        0.00        0.69      4.04 o 
  -6  -1   9        0.34        2.52      3.60 o 
  -5  -1   9        2.15        1.61      2.33 o 
  -4  -1   9      112.34      133.19      5.42 o 
  -3  -1   9        0.92        2.13      1.57 o 
  -2  -1   9       93.18      107.21      4.28 o 
  -1  -1   9       20.61       21.92      2.28 o 
   0  -1   9        4.61        5.01      1.52 o 
   1  -1   9       53.09       50.68      2.72 o 
   2  -1   9        6.01        7.73      1.93 o 
   3  -1   9       19.82       19.86      2.60 o 
   4  -1   9        2.10        1.08      2.72 o 
   5  -1   9        1.88       -0.47      1.89 o 
   6  -1   9        0.61       -2.32      4.95 o 
   7  -1   9        6.42        3.52      4.16 o 
  -6   0   9        6.98       12.17      4.44 o 
  -5   0   9      114.43      125.53      5.99 o 
  -4   0   9        1.56        2.53      1.97 o 
  -3   0   9       42.50       49.42      2.82 o 
  -2   0   9        0.07        1.68      1.35 o 
  -1   0   9        8.68       10.77      3.18 o 
   0   0   9        0.02       -1.25      1.25 o 
   1   0   9        0.53       -0.12      1.00 o 
   2   0   9        2.39        1.17      1.48 o 
   3   0   9        5.36        2.73      1.71 o 
   4   0   9        2.22        0.83      1.70 o 
   5   0   9        2.15        0.27      1.86 o 
   6   0   9        0.04       -1.85      2.15 o 
   7   0   9        6.62        6.00      3.91 o 
  -6   1   9       14.15       11.25      3.97 o 
  -5   1   9        9.37       10.66      2.88 o 
  -4   1   9       13.84       10.62      2.25 o 
  -3   1   9        0.89        1.07      1.48 o 
  -2   1   9        1.98        2.49      1.27 o 
  -1   1   9        2.02        1.94      1.14 o 
   0   1   9        0.54        0.06      1.30 o 
   1   1   9        2.67        2.43      2.15 o 
   2   1   9        0.01       -0.52      1.46 o 
   3   1   9       38.84       34.98      3.34 o 
   4   1   9        1.06        2.13      1.65 o 
   5   1   9        0.84        1.79      1.93 o 
   6   1   9        0.16        0.83      3.36 o 
   7   1   9        3.26       -0.25      2.58 o 
  -6   2   9        0.41        0.69      3.54 o 
  -5   2   9        0.05       -2.21      2.21 o 
  -4   2   9       13.66       12.36      2.67 o 
  -3   2   9       12.94       14.95      1.89 o 
  -2   2   9        5.30        4.91      1.31 o 
  -1   2   9       41.52       49.38      3.32 o 
   0   2   9        0.09        0.43      1.13 o 
   1   2   9       26.97       26.18      2.19 o 
   2   2   9       11.86       14.11      2.81 o 
   3   2   9       19.11       11.38      2.18 o 
   4   2   9        1.00        0.57      1.73 o 
   5   2   9        9.59        8.68      2.47 o 
   6   2   9        0.04        0.35      2.20 o 
   7   2   9        0.13        1.80      2.77 o 
  -6   3   9        0.42        0.41      3.22 o 
  -5   3   9        2.49        2.52      2.49 o 
  -4   3   9        0.05        0.59      2.14 o 
  -3   3   9        0.92       -0.30      1.25 o 
  -2   3   9       39.93       40.57      2.43 o 
  -1   3   9        0.07       -1.00      1.00 o 
   0   3   9        0.02       -1.14      1.16 o 
   1   3   9       12.78       14.78      2.39 o 
   2   3   9       13.40        6.97      1.78 o 
   3   3   9       26.86       17.85      2.57 o 
   4   3   9       21.28       17.66      2.76 o 
   5   3   9      110.92       94.88      6.59 o 
   6   3   9        0.00        1.84      2.44 o 
   7   3   9       35.45       39.52      5.53 o 
  -6   4   9        1.12       -1.70      3.27 o 
  -5   4   9        1.55       -0.90      2.36 o 
  -4   4   9        0.63       -1.81      1.81 o 
  -3   4   9        0.33        2.84      1.56 o 
  -2   4   9        0.05       -0.77      1.12 o 
  -1   4   9       17.47       22.88      1.95 o 
   0   4   9        2.49        2.93      1.27 o 
   1   4   9      632.84      675.72     14.05 o 
   2   4   9       42.20       50.58      4.05 o 
   3   4   9        1.05        0.58      1.45 o 
   4   4   9       11.21        5.73      2.48 o 
   5   4   9        9.44        4.17      2.59 o 
   6   4   9        0.84        0.66      2.51 o 
   7   4   9        2.70        3.90      2.97 o 
  -6   5   9        0.11       -0.35      3.64 o 
  -5   5   9        3.79        6.45      2.63 o 
  -4   5   9        0.16       -2.04      2.04 o 
  -3   5   9        8.06        5.43      1.93 o 
  -2   5   9       25.34       17.48      2.23 o 
  -1   5   9       31.60       25.47      2.07 o 
   0   5   9       99.36      111.24      3.79 o 
   1   5   9        7.46       11.98      1.89 o 
   2   5   9        5.96        6.76      1.80 o 
   3   5   9        5.19        4.42      1.75 o 
   4   5   9        0.92        0.67      1.70 o 
   5   5   9        1.73        1.91      2.22 o 
   6   5   9        0.04        0.94      3.76 o 
   7   5   9        1.75        2.61      4.32 o 
  -6   6   9       18.17       14.18      7.59 o 
  -5   6   9        0.10        3.62      2.86 o 
  -4   6   9        0.08       -1.13      2.31 o 
  -3   6   9       20.59       24.23      2.80 o 
  -2   6   9       38.22       34.90      2.94 o 
  -1   6   9       25.31       22.69      2.15 o 
   0   6   9        5.18        5.78      1.56 o 
   1   6   9        1.10        0.28      2.07 o 
   2   6   9        0.00       -1.52      1.52 o 
   3   6   9       11.61       11.74      2.20 o 
   4   6   9        1.22        1.28      1.88 o 
   5   6   9        2.80        0.78      2.15 o 
   6   6   9        0.01        0.65      2.85 o 
   7   6   9        3.64       10.55      5.40 o 
  -5   7   9        0.03        1.37      2.87 o 
  -4   7   9        0.05        0.85      2.54 o 
  -3   7   9        5.60        6.61      2.28 o 
  -2   7   9        6.43        4.33      2.06 o 
  -1   7   9        0.99       -0.26      1.72 o 
   0   7   9        0.10        2.64      1.46 o 
   1   7   9        0.11        1.01      1.38 o 
   2   7   9       30.53       35.48      4.16 o 
   3   7   9        0.17        3.23      1.85 o 
   4   7   9        3.83        1.39      2.09 o 
   5   7   9        0.14        0.32      2.26 o 
   6   7   9        6.71        9.23      3.14 o 
  -5   8   9        0.01       -3.24      3.86 o 
  -4   8   9        2.66       -0.83      2.77 o 
  -3   8   9        0.08        1.49      2.23 o 
  -2   8   9        9.60       11.53      2.46 o 
  -1   8   9       31.95       40.61      8.75 o 
   0   8   9        0.83        1.91      1.84 o 
   1   8   9        1.32        6.27      1.70 o 
   2   8   9        0.58       -0.32      1.93 o 
   3   8   9        1.39        2.38      2.12 o 
   4   8   9        0.00        1.04      2.18 o 
   5   8   9        0.23        3.38      3.13 o 
   6   8   9        2.26       -1.12      4.12 o 
  -4   9   9        0.05        0.72      3.57 o 
  -3   9   9        0.33        1.29      2.37 o 
  -2   9   9        0.18       -0.28      2.23 o 
  -1   9   9        6.02        4.93      2.46 o 
   0   9   9        1.09        1.00      2.00 o 
   1   9   9        0.38       -0.47      1.65 o 
   2   9   9        2.85        5.72      2.31 o 
   3   9   9        0.02       -2.20      2.52 o 
   4   9   9        0.08        4.95      2.55 o 
   5   9   9        0.23       -2.59      2.77 o 
  -3  10   9        0.16       -2.03      3.23 o 
  -2  10   9        1.31        1.97      2.47 o 
  -1  10   9        0.22       -0.36      2.73 o 
   0  10   9        1.13        2.15      2.24 o 
   1  10   9        3.34        5.54      2.31 o 
   2  10   9        3.68        4.87      3.20 o 
   3  10   9        4.10        8.26      2.74 o 
   4  10   9        2.24        3.21      3.16 o 
  -1  11   9        1.84        4.19      3.55 o 
   0  11   9        1.70        0.03      2.39 o 
   1  11   9       10.16       15.58      2.88 o 
   2  11   9        0.88        3.97      4.33 o 
  -2  -7  10        0.06       -0.36      3.56 o 
  -1  -7  10        0.67        1.22      2.87 o 
   0  -7  10        0.38       -1.90      5.57 o 
   1  -7  10        0.17        3.55      7.70 o 
   2  -7  10        0.01       -0.12      3.08 o 
  -3  -6  10        0.45       -0.49      3.37 o 
  -2  -6  10        0.07        1.81      2.89 o 
  -1  -6  10        0.63        2.37      2.67 o 
   0  -6  10        0.11       -1.66      3.87 o 
   1  -6  10        0.39       -1.05      2.54 o 
   2  -6  10        0.22       -0.98      6.36 o 
   3  -6  10        0.10        0.15      2.91 o 
   4  -6  10        0.35       -0.69      3.52 o 
  -4  -5  10        0.11       -3.26      3.26 o 
  -3  -5  10        0.04       -3.26      3.26 o 
  -2  -5  10        0.00       -0.19      2.28 o 
  -1  -5  10        0.16        0.46      2.43 o 
   0  -5  10        0.00       -0.16      2.61 o 
   1  -5  10        0.11        0.14      2.29 o 
   2  -5  10        0.26        3.19      1.75 o 
   3  -5  10        0.22       -0.43      2.19 o 
   4  -5  10        0.48        0.00      3.60 o 
   5  -5  10        0.01        1.93      4.05 o 
  -4  -4  10        0.03        3.11      2.76 o 
  -3  -4  10        0.42        0.54      3.75 o 
  -2  -4  10        0.14        2.91      2.63 o 
  -1  -4  10        0.09        4.34      2.03 o 
   0  -4  10        1.45        2.25      2.27 o 
   1  -4  10        0.63        2.71      1.71 o 
   2  -4  10        6.76        7.93      2.34 o 
   3  -4  10        0.10        1.21      2.12 o 
   4  -4  10        0.83       -1.33      2.28 o 
   5  -4  10       15.34       13.46      4.45 o 
  -5  -3  10        0.12       -3.05      3.05 o 
  -4  -3  10        1.47        1.11      2.58 o 
  -3  -3  10        1.04        5.31      2.78 o 
  -2  -3  10        0.00        3.19      2.48 o 
  -1  -3  10       11.38       11.05      2.65 o 
   0  -3  10        5.98        6.78      2.36 o 
   1  -3  10        3.98        4.43      1.61 o 
   2  -3  10        1.44       -1.82      1.82 o 
   3  -3  10        0.31       -1.68      1.88 o 
   4  -3  10        2.21        3.01      2.43 o 
   5  -3  10        8.23       10.94      4.18 o 
   6  -3  10        0.96       -1.18      3.83 o 
  -5  -2  10        9.58       16.62      3.33 o 
  -4  -2  10        2.07        1.08      2.43 o 
  -3  -2  10        5.56        2.41      2.29 o 
  -2  -2  10        4.58        6.57      3.13 o 
  -1  -2  10       15.32       20.28      2.92 o 
   0  -2  10        0.46        0.78      1.33 o 
   1  -2  10        3.68        4.74      1.51 o 
   2  -2  10        6.17        5.74      1.94 o 
   3  -2  10        1.58        0.56      1.86 o 
   4  -2  10        0.25       -0.52      2.01 o 
   5  -2  10        0.25       -0.60      2.22 o 
   6  -2  10        5.83        7.36      4.37 o 
  -5  -1  10       15.30       17.13      3.54 o 
  -4  -1  10        8.48        2.93      2.59 o 
  -3  -1  10        0.00        1.13      1.88 o 
  -2  -1  10       15.26       15.45      2.33 o 
  -1  -1  10        0.06       -0.48      1.80 o 
   0  -1  10        1.00        0.11      1.48 o 
   1  -1  10        5.37        5.17      1.45 o 
   2  -1  10       11.56       15.22      2.46 o 
   3  -1  10        8.01        7.61      2.23 o 
   4  -1  10        1.45        0.43      1.84 o 
   5  -1  10        0.29        2.52      2.21 o 
   6  -1  10        0.28        3.35      5.76 o 
  -6   0  10       12.34       10.73      8.50 o 
  -5   0  10       10.61       12.71      3.20 o 
  -4   0  10        2.26        2.26      2.19 o 
  -3   0  10        0.08       -0.93      1.73 o 
  -2   0  10        0.05       -1.43      2.14 o 
  -1   0  10        0.22       -0.04      1.52 o 
   0   0  10        1.10        0.54      1.50 o 
   1   0  10        2.71        0.34      1.29 o 
   2   0  10        2.10        1.91      1.68 o 
   3   0  10        1.74        1.10      2.02 o 
   4   0  10        4.48        4.24      4.33 o 
   5   0  10        0.20       -0.53      2.14 o 
   6   0  10        0.75        0.07      2.44 o 
   7   0  10        1.26        1.20      4.08 o 
  -6   1  10        0.23        7.45      7.18 o 
  -5   1  10        2.81        1.42      2.81 o 
  -4   1  10        2.54        3.32      2.07 o 
  -3   1  10        0.58        1.74      1.68 o 
  -2   1  10        2.46        5.02      1.50 o 
  -1   1  10        1.30       -0.07      1.32 o 
   0   1  10        0.03       -1.51      1.51 o 
   1   1  10        0.31        1.52      1.40 o 
   2   1  10       27.97       25.89      4.11 o 
   3   1  10       12.51       13.28      2.40 o 
   4   1  10        0.00       -1.06      1.79 o 
   5   1  10        1.11        1.72      2.21 o 
   6   1  10        0.25        2.23      2.55 o 
   7   1  10        0.89        2.64      2.91 o 
  -6   2  10        0.00       -3.41      3.41 o 
  -5   2  10        0.00        1.90      2.81 o 
  -4   2  10        0.01       -1.31      2.39 o 
  -3   2  10        0.04        2.49      1.62 o 
  -2   2  10        7.88        7.52      1.54 o 
  -1   2  10        2.24        2.03      1.23 o 
   0   2  10        0.71       -0.61      3.23 o 
   1   2  10        5.00        6.64      1.66 o 
   2   2  10       20.72       18.49      2.66 o 
   3   2  10       24.70       18.30      2.70 o 
   4   2  10        3.35        1.51      2.06 o 
   5   2  10       10.51       11.93      2.69 o 
   6   2  10        1.81        1.99      2.51 o 
   7   2  10        1.06        1.06      2.76 o 
  -6   3  10        0.07        0.98      4.03 o 
  -5   3  10        4.91        6.42      3.02 o 
  -4   3  10        0.22        1.56      2.42 o 
  -3   3  10        2.35        1.91      1.50 o 
  -2   3  10        0.24        0.80      1.27 o 
  -1   3  10        1.85        3.59      1.28 o 
   0   3  10       17.06       17.79      2.13 o 
   1   3  10       16.69       22.14      4.38 o 
   2   3  10      255.52      231.94     12.09 o 
   3   3  10        2.02       -0.05      1.83 o 
   4   3  10        8.65        4.12      2.12 o 
   5   3  10       20.55       15.78      3.06 o 
   6   3  10        0.33       -2.25      2.25 o 
   7   3  10        4.34        5.64      3.12 o 
  -6   4  10        0.98       -2.14      4.18 o 
  -5   4  10        1.58        1.90      2.85 o 
  -4   4  10        0.06        0.06      2.46 o 
  -3   4  10        6.74        5.07      1.88 o 
  -2   4  10        6.85        5.42      2.16 o 
  -1   4  10       68.59       69.28      3.25 o 
   0   4  10       10.15       13.16      1.96 o 
   1   4  10      826.51      953.58     21.51 o 
   2   4  10        0.01        0.12      2.06 o 
   3   4  10       58.77       50.30      7.11 o 
   4   4  10        0.81       -0.35      2.15 o 
   5   4  10        0.45       -1.39      2.96 o 
   6   4  10        0.09        2.19      2.66 o 
   7   4  10        0.90       -3.73      3.73 o 
  -5   5  10       12.77       24.76      4.77 o 
  -4   5  10        0.99        4.11      2.82 o 
  -3   5  10       91.36       96.53      5.07 o 
  -2   5  10       21.95       17.67      2.47 o 
  -1   5  10        8.96       10.06      1.87 o 
   0   5  10       84.44       97.17      3.74 o 
   1   5  10        2.87        4.57      2.56 o 
   2   5  10        9.77       12.57      2.20 o 
   3   5  10        8.38        7.85      2.57 o 
   4   5  10        7.39        5.14      2.67 o 
   5   5  10        0.57       -0.18      2.75 o 
   6   5  10        1.42        0.24      2.98 o 
  -5   6  10        0.06        0.07      3.59 o 
  -4   6  10        0.48        3.16      3.16 o 
  -3   6  10        2.13        4.69      2.20 o 
  -2   6  10        9.07       10.32      2.91 o 
  -1   6  10        0.15       -0.36      1.67 o 
   0   6  10        0.74        1.03      1.52 o 
   1   6  10        0.04       -1.38      1.38 o 
   2   6  10        5.17        4.23      1.89 o 
   3   6  10       91.88      106.60      5.02 o 
   4   6  10        1.54       -2.18      2.18 o 
   5   6  10        0.10        1.40      2.60 o 
   6   6  10        1.09        2.36      3.39 o 
  -4   7  10        0.06       -2.68      2.68 o 
  -3   7  10        0.79        1.18      2.24 o 
  -2   7  10        0.33       -0.74      2.01 o 
  -1   7  10       63.76       80.49      5.86 o 
   0   7  10        2.07        5.35      1.80 o 
   1   7  10        0.56        0.38      1.51 o 
   2   7  10        0.13       -0.45      1.86 o 
   3   7  10        0.00        0.48      1.98 o 
   4   7  10       11.49       19.10      2.87 o 
   5   7  10        0.10        3.68      2.71 o 
   6   7  10        2.00        4.08      5.64 o 
  -4   8  10        0.84        2.82      3.73 o 
  -3   8  10        0.00        2.98      2.51 o 
  -2   8  10        0.00        3.90      2.33 o 
  -1   8  10        0.40       -0.81      2.23 o 
   0   8  10        1.33        4.83      2.16 o 
   1   8  10        0.64        3.19      2.19 o 
   2   8  10        0.19        2.11      2.17 o 
   3   8  10        2.93        4.38      2.45 o 
   4   8  10        0.21       -1.56      2.28 o 
   5   8  10        7.86        7.46      2.91 o 
  -3   9  10       10.63       10.42      3.42 o 
  -2   9  10        0.18        1.82      2.41 o 
  -1   9  10        0.89       -0.79      2.38 o 
   0   9  10        0.28        0.89      2.14 o 
   1   9  10        2.72        4.35      1.95 o 
   2   9  10       10.94       12.87      3.97 o 
   3   9  10        0.33        1.06      3.23 o 
   4   9  10       49.87       69.10      7.96 o 
  -2  10  10        0.06        7.87      3.27 o 
  -1  10  10        0.20        0.06      2.73 o 
   0  10  10       17.43       19.07      2.96 o 
   1  10  10        5.07        3.55      2.36 o 
   2  10  10        0.17        0.31      2.47 o 
   3  10  10       36.29       49.80      5.18 o 
  -1  -6  11        0.08        0.61      2.77 o 
   0  -6  11        0.07        1.29      4.02 o 
   1  -6  11        0.00       -0.88      2.76 o 
   2  -6  11        0.00       -2.72      4.15 o 
  -3  -5  11        0.03        0.73      3.99 o 
  -2  -5  11        0.15        1.06      3.60 o 
  -1  -5  11        0.52       -0.72      2.69 o 
   0  -5  11        0.00        0.49      2.59 o 
   1  -5  11        0.01       -0.79      2.45 o 
   2  -5  11        0.14       -1.50      3.73 o 
   3  -5  11        8.26       10.63      4.84 o 
  -3  -4  11        0.63       -2.83      2.83 o 
  -2  -4  11        0.18        4.09      2.97 o 
  -1  -4  11        2.10       -2.08      2.08 o 
   0  -4  11        0.39        2.85      2.47 o 
   1  -4  11        1.29        2.09      2.31 o 
   2  -4  11       16.94       11.00      2.75 o 
   3  -4  11        0.25        3.06      2.38 o 
   4  -4  11       11.97       10.17      3.62 o 
  -4  -3  11       15.34       19.78      6.51 o 
  -3  -3  11        0.10       -0.85      2.78 o 
  -2  -3  11       11.88       22.06      3.81 o 
  -1  -3  11        3.21        3.38      2.09 o 
   0  -3  11        0.14        0.60      5.54 o 
   1  -3  11        8.83        6.95      2.34 o 
   2  -3  11        1.31        0.95      2.10 o 
   3  -3  11        2.41        4.07      2.39 o 
   4  -3  11        1.53        2.71      3.33 o 
   5  -3  11        0.38        4.82      4.08 o 
  -4  -2  11        0.49        1.23      2.80 o 
  -3  -2  11       10.37       14.40      2.83 o 
  -2  -2  11        0.30       -3.15      3.15 o 
  -1  -2  11        0.61        1.29      3.45 o 
   0  -2  11        0.55        1.58      1.78 o 
   1  -2  11        0.08        2.73      1.70 o 
   2  -2  11        0.55       -1.26      1.93 o 
   3  -2  11        1.11        3.64      2.14 o 
   4  -2  11        0.01        0.97      2.20 o 
   5  -2  11        0.05        2.65      2.61 o 
  -5  -1  11        2.02        2.23      3.86 o 
  -4  -1  11        1.79        3.58      2.76 o 
  -3  -1  11        0.22       -2.04      2.08 o 
  -2  -1  11        0.23       -1.21      2.34 o 
  -1  -1  11        0.20        0.60      2.05 o 
   0  -1  11        0.29        1.88      1.79 o 
   1  -1  11        0.31       -0.02      2.04 o 
   2  -1  11        0.62        2.13      2.04 o 
   3  -1  11        2.38       -0.28      2.28 o 
   4  -1  11        0.11        4.19      2.40 o 
   5  -1  11        0.01        2.47      2.46 o 
   6  -1  11        0.36        1.64      4.09 o 
  -5   0  11        0.03       -0.38      3.16 o 
  -4   0  11        2.46        1.80      2.58 o 
  -3   0  11        1.72        1.65      3.53 o 
  -2   0  11        1.09       -0.63      2.30 o 
  -1   0  11        1.21        2.01      2.03 o 
   0   0  11        0.07        3.04      2.36 o 
   1   0  11        6.88        5.91      1.68 o 
   2   0  11        0.89        0.74      1.86 o 
   3   0  11        3.85        2.39      2.06 o 
   4   0  11        0.13       -0.46      2.12 o 
   5   0  11        3.65        3.30      2.45 o 
   6   0  11        0.00       -0.03      2.73 o 
  -5   1  11        0.04        2.63      3.27 o 
  -4   1  11        0.01        0.30      2.45 o 
  -3   1  11        0.65        0.66      1.97 o 
  -2   1  11        4.58        1.23      1.67 o 
  -1   1  11        0.01       -1.61      1.83 o 
   0   1  11        1.63        2.20      2.42 o 
   1   1  11        7.48        6.92      1.59 o 
   2   1  11        0.19        1.52      1.82 o 
   3   1  11        7.70        7.50      2.23 o 
   4   1  11        2.89        3.78      2.39 o 
   5   1  11       27.03       22.78      6.21 o 
   6   1  11        0.06       -0.75      2.64 o 
  -5   2  11        0.45       -0.28      3.13 o 
  -4   2  11        0.00       -1.80      2.86 o 
  -3   2  11        0.00        1.41      1.83 o 
  -2   2  11        0.01        1.24      1.61 o 
  -1   2  11        3.64        6.06      2.10 o 
   0   2  11        0.54        0.40      1.69 o 
   1   2  11      125.46      142.45      5.39 o 
   2   2  11       28.56       30.60     11.09 o 
   3   2  11        1.54       -0.10      1.80 o 
   4   2  11       15.74        6.39      2.55 o 
   5   2  11        3.15       -0.09      2.40 o 
   6   2  11        1.35        4.26      2.97 o 
  -5   3  11        0.84        3.05      3.25 o 
  -4   3  11        0.01       -2.78      2.78 o 
  -3   3  11        0.60        1.31      2.17 o 
  -2   3  11       14.40       14.68      1.94 o 
  -1   3  11        9.74        7.98      2.27 o 
   0   3  11       51.68       60.24      8.19 o 
   1   3  11        0.05        4.02      1.82 o 
   2   3  11        0.57        2.13      2.94 o 
   3   3  11        5.20        7.81      2.85 o 
   4   3  11        0.02       -2.17      2.17 o 
   5   3  11        1.17        0.61      2.41 o 
   6   3  11        0.03        1.50      2.85 o 
  -5   4  11        0.22       -0.03      3.16 o 
  -4   4  11        0.64       -2.27      3.60 o 
  -3   4  11        8.19       12.55      2.74 o 
  -2   4  11       27.87       32.21      2.68 o 
  -1   4  11       10.57       11.26      2.15 o 
   0   4  11        1.98        4.96      1.80 o 
   1   4  11        1.22       -1.85      2.63 o 
   2   4  11        0.06       -0.74      1.99 o 
   3   4  11        1.34       -0.74      5.92 o 
   4   4  11        0.20       -2.19      2.19 o 
   5   4  11        1.55        4.11      5.38 o 
   6   4  11        0.00       -1.39      2.70 o 
  -5   5  11        0.25        2.37      7.18 o 
  -4   5  11        0.10        1.40      3.85 o 
  -3   5  11        5.91        4.22      2.55 o 
  -2   5  11        2.27        2.27      2.25 o 
  -1   5  11        5.92        7.01      2.63 o 
   0   5  11        0.29        1.50      1.66 o 
   1   5  11        0.13       -1.24      1.44 o 
   2   5  11       22.25       23.72      4.15 o 
   3   5  11        0.26        2.01      2.60 o 
   4   5  11        1.38        2.52      2.76 o 
   5   5  11        0.27       -1.57      2.84 o 
   6   5  11        4.11        4.48      3.71 o 
  -4   6  11        2.09        3.76      3.25 o 
  -3   6  11        0.00       -1.70      2.34 o 
  -2   6  11        7.27        9.94      2.72 o 
  -1   6  11       25.74       32.14      3.61 o 
   0   6  11        1.27        2.34      1.69 o 
   1   6  11        0.01        0.27      1.88 o 
   2   6  11        1.18        2.01      2.03 o 
   3   6  11        2.11        0.82      2.34 o 
   4   6  11        0.10       -0.21      3.11 o 
   5   6  11        0.34       -1.67      3.38 o 
  -4   7  11        0.23       -0.05      3.99 o 
  -3   7  11        0.00       -1.26      2.38 o 
  -2   7  11        0.01       -0.42      2.37 o 
  -1   7  11        6.47        7.45      3.36 o 
   0   7  11        0.31        1.40      1.78 o 
   1   7  11        0.00        0.25      1.95 o 
   2   7  11        4.21        5.62      2.20 o 
   3   7  11        0.17       -1.20      2.00 o 
   4   7  11        0.44        6.89      2.88 o 
   5   7  11        0.25        0.33      2.86 o 
  -3   8  11        0.04       -0.97      3.12 o 
  -2   8  11        0.99       -0.79      2.45 o 
  -1   8  11        0.00        1.60      2.55 o 
   0   8  11        1.13       -0.46      2.18 o 
   1   8  11        5.79        6.72      2.50 o 
   2   8  11        6.41        1.44      2.39 o 
   3   8  11        3.34        3.88      2.48 o 
   4   8  11        0.33        0.25      2.79 o 
  -2   9  11        0.02        2.11      4.59 o 
  -1   9  11        1.88        4.28      2.93 o 
   0   9  11        2.73        5.25      2.91 o 
   1   9  11       15.30       20.64      3.77 o 
   2   9  11        0.05        3.62      2.59 o 
   3   9  11       15.43       27.10      3.60 o 
   0  10  11        6.25       16.95      4.00 o 
   1  10  11        0.28        0.51      4.38 o 
  -1  -5  12        1.13       -1.05      3.63 o 
   0  -5  12        0.40       -2.44      2.91 o 
   1  -5  12        0.54       -1.40      2.69 o 
   2  -5  12        0.03       -4.08      4.08 o 
  -2  -4  12        1.09       -0.74      2.56 o 
  -1  -4  12        2.48        4.75      3.04 o 
   0  -4  12        0.01        1.71      2.79 o 
   1  -4  12        0.18        0.18      3.97 o 
   2  -4  12        1.89       -0.03      3.87 o 
   3  -4  12        0.04        1.85      2.62 o 
  -3  -3  12        0.02        3.67      3.27 o 
  -2  -3  12        4.11        3.59      3.07 o 
  -1  -3  12        0.01        0.41      2.31 o 
   0  -3  12        0.01       -0.93      2.58 o 
   1  -3  12        1.73        2.34      2.35 o 
   2  -3  12        1.09        5.01      2.66 o 
   3  -3  12        0.41        2.25      2.47 o 
   4  -3  12        0.13       -0.93      2.49 o 
  -3  -2  12        0.42        0.96      3.04 o 
  -2  -2  12        0.00       -2.60      2.60 o 
  -1  -2  12        0.01       -1.93      2.46 o 
   0  -2  12        0.01       -0.97      2.23 o 
   1  -2  12        1.19       -0.47      1.69 o 
   2  -2  12        0.04        0.49      2.26 o 
   3  -2  12        0.04       -2.13      2.13 o 
   4  -2  12        0.37        1.56      2.53 o 
   5  -2  12        0.10        7.21      4.42 o 
  -4  -1  12        0.22       -3.44      3.44 o 
  -3  -1  12        0.06        2.29      2.60 o 
  -2  -1  12        0.46        1.68      3.36 o 
  -1  -1  12        0.08        0.26      2.45 o 
   0  -1  12        0.01        0.35      1.83 o 
   1  -1  12        0.01        0.50      1.69 o 
   2  -1  12        2.75        1.72      2.20 o 
   3  -1  12        1.42       -0.35      2.18 o 
   4  -1  12        0.06        2.31      4.68 o 
   5  -1  12        0.26        1.46      2.83 o 
  -4   0  12        0.00       -0.17      2.93 o 
  -3   0  12        0.07        2.38      2.41 o 
  -2   0  12        0.73        3.68      2.93 o 
  -1   0  12        0.09        2.31      2.46 o 
   0   0  12        0.28       -1.06      1.90 o 
   1   0  12        0.01       -1.11      1.75 o 
   2   0  12        5.13        2.19      2.20 o 
   3   0  12        2.80        1.37      2.25 o 
   4   0  12        0.78       -1.90      2.12 o 
   5   0  12        0.62        1.98      2.64 o 
  -4   1  12        0.00       -3.55      3.55 o 
  -3   1  12        0.21       -0.29      2.15 o 
  -2   1  12        0.05        1.29      2.07 o 
  -1   1  12        0.01       -0.92      1.85 o 
   0   1  12        2.50        1.56      2.06 o 
   1   1  12       10.29       16.78      2.38 o 
   2   1  12       66.68       66.32      5.53 o 
   3   1  12        0.29       -0.22      1.93 o 
   4   1  12        4.82        3.91      2.51 o 
   5   1  12        4.73        2.01      2.58 o 
   6   1  12        0.32        1.43      4.25 o 
  -4   2  12        0.01        1.70      3.63 o 
  -3   2  12        2.06        4.52      2.55 o 
  -2   2  12        1.63        2.20      2.11 o 
  -1   2  12       23.71       23.66      4.98 o 
   0   2  12        1.84        2.49      2.15 o 
   1   2  12      254.63      308.79     17.47 o 
   2   2  12        0.18        1.18      2.27 o 
   3   2  12       23.26       15.79      5.13 o 
   4   2  12        2.07        2.65      2.37 o 
   5   2  12        0.08       -0.87      3.55 o 
   6   2  12        0.59       -1.57      4.04 o 
  -4   3  12        0.28        3.53      3.44 o 
  -3   3  12       23.82       30.97      4.13 o 
  -2   3  12       14.04       17.44      2.72 o 
  -1   3  12        3.11        6.60      2.30 o 
   0   3  12       76.97       87.99      4.70 o 
   1   3  12        2.87        1.94      2.01 o 
   2   3  12        6.38        3.21      2.42 o 
   3   3  12        4.54        4.09      2.64 o 
   4   3  12        1.49       -1.12      4.89 o 
   5   3  12        0.01        3.71      2.75 o 
  -4   4  12        0.07        0.30      4.28 o 
  -3   4  12        3.13        6.58      3.31 o 
  -2   4  12        2.43        1.83      2.00 o 
  -1   4  12        0.66        1.80      2.08 o 
   0   4  12        0.17       -1.81      1.98 o 
   1   4  12        0.00       -2.47      2.47 o 
   2   4  12        2.93        4.84      3.69 o 
   3   4  12       28.51       37.40      8.05 o 
   4   4  12        0.92        5.20      2.97 o 
   5   4  12        0.26        2.44      3.43 o 
  -4   5  12        0.22        3.23      3.28 o 
  -3   5  12        0.17       -1.17      2.59 o 
  -2   5  12        0.00        0.43      2.50 o 
  -1   5  12       21.38       23.13      2.82 o 
   0   5  12        0.62       -0.27      1.95 o 
   1   5  12        0.00        1.35      2.46 o 
   2   5  12        0.56        4.18      6.08 o 
   3   5  12        0.05        1.33      2.56 o 
   4   5  12        5.88        5.42      3.15 o 
   5   5  12        0.24        2.52      3.62 o 
  -3   6  12        0.18       -0.22      2.75 o 
  -2   6  12        0.64        1.34      2.57 o 
  -1   6  12        0.19        1.15      2.70 o 
   0   6  12        1.49        1.44      2.06 o 
   1   6  12        0.50        3.10      2.42 o 
   2   6  12        0.17       -1.18      2.35 o 
   3   6  12        2.61       11.53      4.48 o 
   4   6  12        0.88        5.34      3.47 o 
  -3   7  12        6.29       11.31      3.67 o 
  -2   7  12        0.46       -0.15      2.61 o 
  -1   7  12        0.16        1.07      2.69 o 
   0   7  12        0.52       -0.07      3.44 o 
   1   7  12        0.01        0.78      2.25 o 
   2   7  12        7.38        9.64      3.05 o 
   3   7  12        0.00       -0.94      2.58 o 
   4   7  12       35.73       33.48      5.22 o 
  -2   8  12        0.15        2.11      3.38 o 
  -1   8  12        0.47        0.07      2.92 o 
   0   8  12       14.07       22.54      3.36 o 
   1   8  12        4.87        9.14      2.77 o 
   2   8  12        0.28        0.40      2.52 o 
   3   8  12       39.50       59.77     19.70 o 
   0   9  12        1.66        9.81      4.82 o 
   1   9  12        0.04       -3.08      4.13 o 
  -1  -3  13        0.00        1.81      4.21 o 
   0  -3  13        0.08        0.06      2.67 o 
   1  -3  13        0.07       -1.96      2.38 o 
   2  -3  13        0.19        1.32      4.11 o 
  -2  -2  13        0.05        1.69      3.16 o 
  -1  -2  13        0.07        1.52      2.41 o 
   0  -2  13        0.01       -3.92      5.49 o 
   1  -2  13        0.68       -2.30      2.30 o 
   2  -2  13        0.11       -1.57      2.37 o 
   3  -2  13        0.39        3.87      2.79 o 
  -2  -1  13        0.48       -2.28      2.89 o 
  -1  -1  13        0.02       -2.58      2.58 o 
   0  -1  13        0.88       -0.82      2.00 o 
   1  -1  13        1.47        0.93      1.96 o 
   2  -1  13        0.03       -2.19      2.19 o 
   3  -1  13        1.17       -0.81      4.18 o 
   4  -1  13        0.02        0.91      3.83 o 
  -3   0  13        0.01        1.20      3.14 o 
  -2   0  13        0.06       -1.28      2.80 o 
  -1   0  13        0.44        0.00      2.71 o 
   0   0  13        0.01        0.58      4.77 o 
   1   0  13       13.15       11.47      3.29 o 
   2   0  13        8.89        3.53      2.41 o 
   3   0  13        0.69       -0.78      2.36 o 
   4   0  13        6.46        9.00      2.98 o 
  -3   1  13        0.00        1.00      2.66 o 
  -2   1  13        4.66        8.89      3.01 o 
  -1   1  13        1.37        1.60      2.69 o 
   0   1  13       13.33       11.95      2.74 o 
   1   1  13        0.78        1.15      2.72 o 
   2   1  13        2.83       -2.52      2.52 o 
   3   1  13        3.00        0.30      2.30 o 
   4   1  13        0.31       -0.45      2.44 o 
  -3   2  13        1.95        3.56      2.71 o 
  -2   2  13        8.50        7.15      2.91 o 
  -1   2  13        2.64        4.83      2.58 o 
   0   2  13        0.58        2.57      2.21 o 
   1   2  13        4.16        4.99      2.67 o 
   2   2  13        0.00        2.51      4.49 o 
   3   2  13        0.00       -1.10      2.68 o 
   4   2  13        0.00       -1.08      2.67 o 
   5   2  13        0.27       -1.39      3.62 o 
  -3   3  13        3.11        1.43      3.79 o 
  -2   3  13        0.04        0.05      2.56 o 
  -1   3  13        3.74        4.67      2.58 o 
   0   3  13        0.61        2.31      2.73 o 
   1   3  13        0.09       -1.23      2.45 o 
   2   3  13        7.14        2.28      2.61 o 
   3   3  13        0.17        2.91      2.81 o 
   4   3  13        0.14       -0.03      2.94 o 
  -3   4  13        0.09       -1.09      3.77 o 
  -2   4  13        2.17        4.12      3.94 o 
  -1   4  13        7.16        6.34      2.59 o 
   0   4  13        0.63        3.64      2.30 o 
   1   4  13        0.67        0.72      2.52 o 
   2   4  13        0.62        0.11      2.68 o 
   3   4  13        0.55        2.97      2.91 o 
   4   4  13        0.10       -2.28      3.50 o 
  -2   5  13        0.01       -2.49      2.94 o 
  -1   5  13        1.67        6.16      2.64 o 
   0   5  13        0.02       -0.73      2.16 o 
   1   5  13        0.01        0.09      2.62 o 
   2   5  13        2.38        5.69      3.23 o 
   3   5  13        0.25       -0.56      2.79 o 
   4   5  13        0.21        9.09      4.28 o 
  -2   6  13        0.43        1.06      3.47 o 
  -1   6  13        0.08        2.51      3.25 o 
   0   6  13        0.73        0.95      2.34 o 
   1   6  13        3.47        3.15      3.22 o 
   2   6  13        3.33        2.38      3.11 o 
   3   6  13        1.18        3.89      3.31 o 
  -1   7  13        0.52        1.56      3.67 o 
   0   7  13        2.18        1.85      4.01 o 
   1   7  13        8.03       11.11      4.34 o 
   2   7  13        0.03        0.86      3.38 o 
   0  -1  14        0.14       -1.01      3.69 o 
  -1   0  14        4.05        5.55      3.34 o 
   0   0  14        0.01       -2.07      2.07 o 
   2   0  14        0.31        5.92      4.11 o 
  -1   1  14        0.66        2.16      3.01 o 
   0   1  14       27.94       33.49      3.65 o 
   1   1  14        0.97        4.94      3.04 o 
   2   1  14        1.87        1.38      3.03 o 
  -1   2  14        1.69        5.46      3.13 o 
   0   2  14        0.00        0.89      2.52 o 
   1   2  14        0.00        1.87      4.02 o 
   2   2  14        0.37       -2.41      4.60 o 
  -1   3  14        3.07        5.59      3.74 o 
   0   3  14        0.04        0.21      2.46 o 
   1   3  14        0.23       -0.86      2.76 o 
   2   3  14        0.80        0.84      2.90 o 
  -1   4  14        0.02       -0.72      2.91 o 
   0   4  14        0.31       -1.20      2.67 o 
   1   4  14        0.04        3.08      2.93 o 
   2   4  14        0.44        2.65      3.48 o 
   0   5  14        0.61       -2.64      2.84 o 
   1   5  14        0.22        0.38      3.52 o 
   2   5  14        1.45       -3.20      3.20 o 
                                                 
